# Supplementary material for: Occurrence of scorpion sting and associated factors in a highly marginalized municipality in Guerrero, Mexico: A cross-sectional study
Source: PLoS Negl Trop Dis. 2023 May 1;17(5):e0011271. doi: 10.1371/journal.pntd.0011271 (PMC10150966; doi:10.1371/journal.pntd.0011271)
Supplement: S1 Data — (XLSX) [file pntd.0011271.s003.xlsx]

## Sheet: Hoja1
Site	Ducks	Chickens	Sex	HelpCook	C_firewood	CleanHouse	Sting	Site1	Language	Actions	Things	Material	K_firewood	Cornleaf	People	Age	Sleep	Sky
1	2	2	1	2	2	1	2	1	1	2	1	2	1	1	1	2	2	2
1	2	2	1	1	1	1	2	1	1	2	1	2	1	1	1	1	2	2
1	2	2	2	1	2	1	2	1	1	2	1	2	1	1	1	1	2	2
1	2	2	1	2	2	2	2	1	1	2	1	2	1	2	2	2	1	1
1	2	2	1	2	2	2	2	1	1	2	1	2	1	2	2	1	1	1
1	2	2	2	1	2	1	2	1	1	2	1	2	1	2	2	2	1	1
1	2	2	2	1	1	1	2	1	1	2	1	2	1	2	2	1	1	1
1	2	2	2	1	1	1	2	1	1	2	2	2	1	2	1	1	2	2
1	2	1	1	2	1	2	2	1	1	2	2	2	1	2	1	1	2	2
1	2	1	2	1	1	1	2	1	1	2	2	2	1	2	1	1	2	2
1	2	1	1	2	2	1	2	1	1	2	2	2	1	2	2	1	1	2
1	2	1	1	2	1	1	2	1	1	2	2	2	1	2	2	1	1	2
1	2	1	1	2	1	1	2	1	1	2	2	2	1	2	2	1	1	2
1	2	1	2	2	2	2	2	1	1	2	2	2	1	2	2	2	1	2
1	2	1	2	2	2	1	2	1	1	2	2	2	1	2	2	2	1	2
1	2	1	2	1	2	1	2	1	1	2	2	2	1	2	2	1	1	2
1	2	1	2	1	2	1	2	1	1	2	2	2	1	2	2	1	1	2
1	2	1	2	1	2	1	2	1	1	2	2	2	1	2	2	1	1	2
1	2	1	1	2	1	1	2	1	1	2	2	2	1	1	2	2	2	2
1	2	1	1	2	1	2	2	1	1	2	2	2	1	1	2	1	2	2
1	2	1	2	1	2	1	2	1	1	2	2	2	1	1	2	1	2	2
1	2	1	2	1	2	1	2	1	1	2	2	2	1	1	2	1	2	2
1	2	1	2	1	2	1	2	1	1	2	2	2	1	1	2	1	2	2
1	2	1	2	1	1	1	2	1	1	2	2	1	1	2	1	1	2	1
1	2	1	2	1	1	1	2	1	1	2	2	1	1	2	1	1	2	1
1	2	2	1	1	1	1	2	1	1	2	2	1	1	2	2	2	2	2
1	2	2	1	1	1	1	2	1	1	2	2	1	1	2	2	1	2	2
1	2	2	2	2	2	2	2	1	1	2	2	1	1	2	2	2	2	2
1	2	2	2	1	1	1	2	1	1	2	2	1	1	2	2	1	2	2
1	2	1	1	2	2	2	2	1	1	2	2	2	1	2	2	2	2	2
1	2	1	1	1	1	1	2	1	1	2	2	2	1	2	2	1	2	1
1	2	1	2	1	1	1	2	1	1	2	2	2	1	2	2	1	2	2
1	2	1	2	1	1	1	2	1	1	2	2	2	1	2	2	1	2	2
1	2	1	1	2	2	2	1	1	1	2	2	2	1	2	1	2	2	2
1	2	1	1	1	1	1	2	1	1	2	2	2	1	2	1	1	2	2
1	2	1	2	1	2	1	2	1	1	2	2	2	1	2	1	1	2	2
1	2	1	1	2	2	2	2	1	1	2	1	2	1	1	1	1	2	1
1	2	1	2	1	1	1	2	1	1	2	1	2	1	1	1	1	2	1
1	2	1	1	2	2	1	1	1	1	2	1	2	1	2	2	2	1	1
1	2	1	1	1	1	1	2	1	1	2	1	2	1	2	2	1	1	1
1	2	1	2	1	2	1	2	1	1	2	1	2	1	2	2	1	1	1
1	2	1	2	1	2	1	2	1	1	2	1	2	1	2	2	1	1	1
1	2	1	2	1	1	1	2	1	1	2	1	2	1	2	2	1	1	1
1	2	1	1	2	2	2	2	1	1	2	1	1	1	1	1	1	2	1
1	2	1	2	1	1	1	2	1	1	2	1	1	1	1	1	1	2	1
1	2	2	1	2	2	2	2	1	1	1	1	2	1	2	1	1	2	1
1	2	2	2	1	1	1	2	1	1	1	1	2	1	2	1	1	2	1
1	2	1	1	2	1	2	2	1	1	2	1	2	1	2	1	1	2	2
1	2	1	2	1	1	1	2	1	1	2	1	2	1	2	1	1	2	2
1	2	2	1	2	2	1	2	1	1	2	1	2	1	1	2	2	2	1
1	2	2	1	1	1	1	2	1	1	2	1	2	1	1	2	1	2	1
1	2	2	2	1	1	1	1	1	1	2	1	2	1	1	2	1	2	1
1	2	2	2	1	1	1	2	1	1	2	1	2	1	1	2	1	2	1
1	2	1	2	1	1	1	2	1	1	2	1	1	1	2	1	1	1	1
1	2	1	1	2	1	1	2	1	1	2	2	2	1	2	2	1	2	2
1	2	1	2	2	2	2	2	1	1	2	2	2	1	2	2	2	1	1
1	2	1	2	2	2	1	2	1	1	2	2	2	1	2	2	2	2	2
1	2	1	2	1	2	1	2	1	1	2	2	2	1	2	2	2	2	2
1	2	1	2	1	2	1	2	1	1	2	2	2	1	2	2	1	2	2
1	2	1	2	1	2	1	2	1	1	2	2	2	1	2	2	1	2	2
1	2	2	1	2	2	1	2	1	1	2	1	1	2	2	1	1	2	2
1	2	1	2	2	2	2	2	1	1	2	1	2	1	1	1	2	2	2
1	2	1	2	1	1	1	2	1	1	2	1	2	1	1	1	1	2	2
1	2	1	2	1	1	1	1	1	1	2	1	2	1	1	1	1	2	1
1	2	1	2	1	1	1	2	1	1	2	1	2	1	2	1	1	2	2
1	2	1	1	2	2	2	2	1	1	2	1	2	1	2	2	2	2	1
1	2	1	1	2	2	2	2	1	1	2	1	2	1	2	2	2	2	1
1	2	1	1	2	2	2	2	1	1	2	1	2	1	2	2	2	2	1
1	2	1	1	2	2	2	2	1	1	2	1	2	1	2	2	1	2	1
1	2	1	1	2	2	2	2	1	1	2	1	2	1	2	2	1	2	1
1	2	1	1	2	2	2	2	1	1	2	1	2	1	2	2	1	2	1
1	2	1	2	2	2	2	2	1	1	2	1	2	1	2	2	2	2	2
1	2	1	2	1	1	1	2	1	1	2	1	2	1	2	2	1	2	2
1	2	1	2	1	1	1	2	1	1	2	1	2	1	2	2	1	2	1
1	2	1	2	1	1	1	2	1	1	2	1	2	1	2	2	1	2	1
1	2	1	2	1	1	1	2	1	1	2	1	2	1	2	2	1	2	1
1	2	1	2	1	1	1	2	1	1	2	1	2	1	2	2	1	2	1
1	2	2	1	2	1	2	2	1	1	2	1	2	1	2	1	1	2	2
1	2	2	2	1	1	1	2	1	1	2	1	2	1	2	1	1	2	2
1	2	2	1	2	2	2	2	1	1	2	1	2	1	2	2	2	2	1
1	2	2	1	2	2	2	2	1	1	2	1	2	1	2	2	2	2	1
1	2	2	1	2	1	2	2	1	1	2	1	2	1	2	2	1	2	1
1	2	2	2	1	1	1	2	1	1	2	1	2	1	2	2	1	2	1
1	2	2	1	2	1	1	2	1	1	2	2	2	1	2	1	1	2	2
1	2	2	2	1	1	1	2	1	1	2	2	2	1	2	1	1	2	2
1	2	1	1	2	1	1	2	1	1	2	2	2	1	2	1	1	1	1
1	2	1	2	1	1	1	2	1	1	2	2	2	1	2	1	1	1	1
1	2	1	1	2	2	2	2	1	1	2	1	1	1	1	2	2	2	2
1	2	1	1	2	1	1	2	1	1	2	1	1	1	1	2	1	2	2
1	2	1	1	2	1	1	2	1	1	2	1	1	1	1	2	1	2	2
1	2	1	2	1	1	1	2	1	1	2	1	1	1	1	2	1	2	2
1	2	1	1	2	1	2	2	1	1	2	1	1	1	1	2	2	1	1
1	2	1	1	2	1	2	2	1	1	2	1	1	1	1	2	2	2	1
1	2	1	1	2	1	1	2	1	1	2	1	1	1	1	2	1	2	1
1	2	1	1	1	1	1	2	1	1	2	1	1	1	1	2	1	2	1
1	2	1	2	2	1	1	2	1	1	2	1	1	1	1	2	1	2	1
1	2	1	2	1	1	1	2	1	1	2	1	1	1	1	2	1	2	1
1	2	1	2	1	1	1	2	1	1	2	1	1	1	1	2	1	2	1
1	2	1	2	1	1	1	2	1	1	2	1	1	1	1	2	1	2	1
1	1	1	1	2	2	1	2	1	1	2	1	1	1	1	2	1	1	2
1	1	1	1	2	2	2	2	1	1	2	1	1	1	1	2	1	2	2
1	1	1	1	2	2	2	1	1	1	2	1	1	1	1	2	1	2	2
1	1	1	1	2	2	2	2	1	1	2	1	1	1	1	2	1	2	2
1	1	1	2	1	1	1	2	1	1	2	1	1	1	1	2	1	2	2
1	2	2	1	2	2	2	2	1	1	2	1	1	1	2	2	2	2	1
1	2	2	1	2	2	2	2	1	1	2	1	1	1	2	2	2	2	1
1	2	2	1	2	1	1	2	1	1	2	1	1	1	2	2	1	2	1
1	2	2	1	2	1	2	2	1	1	2	1	1	1	2	2	1	2	1
1	2	2	2	1	1	1	2	1	1	2	1	1	1	2	2	1	2	1
1	2	2	2	1	1	1	2	1	1	2	1	1	1	2	2	1	2	1
1	2	2	1	1	2	2	2	1	1	2	2	2	1	1	1	1	1	2
1	2	2	2	1	2	1	2	1	1	2	2	2	1	1	1	1	2	2
1	2	1	1	2	1	1	2	1	1	2	2	1	1	1	2	2	1	2
1	2	1	1	2	1	1	2	1	1	2	2	1	1	1	2	1	2	2
1	2	1	2	2	2	2	2	1	1	2	2	1	1	1	2	2	2	2
1	2	1	2	1	1	1	2	1	1	2	2	1	1	1	2	2	2	2
1	2	1	2	1	1	1	2	1	1	2	2	1	1	1	2	1	2	2
1	2	2	1	2	2	1	2	1	1	2	2	1	1	1	2	1	2	1
1	2	2	1	2	2	1	2	1	1	2	2	1	1	1	2	1	2	1
1	2	2	1	2	1	1	2	1	1	2	2	1	1	1	2	1	2	1
1	2	2	2	1	1	1	2	1	1	2	2	1	1	1	2	1	2	1
1	2	2	2	1	1	1	2	1	1	2	2	1	1	1	2	1	2	1
1	2	2	2	1	1	1	2	1	1	2	2	1	1	1	2	1	2	1
1	1	1	1	2	2	2	2	1	1	2	1	2	2	2	2	2	2	1
1	1	1	1	2	2	2	2	1	1	2	1	2	2	2	2	1	2	1
1	1	1	1	2	2	2	2	1	1	2	1	2	2	2	2	1	2	1
1	1	1	2	2	2	2	2	1	1	2	1	2	2	2	2	2	2	1
1	1	1	2	1	2	1	2	1	1	2	1	2	2	2	2	1	2	1
1	1	1	2	1	2	1	2	1	1	2	1	2	2	2	2	1	2	1
1	2	1	1	2	1	2	2	1	1	2	1	1	1	2	1	1	1	1
1	2	1	1	2	1	1	2	1	1	2	1	1	1	2	1	1	2	1
1	2	1	2	1	2	1	2	1	1	2	1	1	1	2	1	1	2	1
1	2	2	1	2	2	1	2	1	1	2	2	1	2	2	1	1	2	1
1	2	2	2	1	2	1	2	1	1	2	2	1	2	2	1	1	2	2
1	2	2	1	2	2	2	2	1	1	2	2	1	2	2	2	1	2	1
1	2	2	1	2	2	2	2	1	1	2	2	1	2	2	2	1	1	1
1	2	2	2	1	2	1	2	1	1	2	2	1	2	2	2	1	2	1
1	2	2	2	1	2	1	2	1	1	2	2	1	2	2	2	1	1	1
1	1	1	1	2	2	2	2	1	1	2	1	1	1	1	2	2	2	1
1	1	1	1	2	2	2	2	1	1	2	1	1	1	1	2	2	2	1
1	1	1	1	2	1	1	2	1	1	2	1	1	1	1	2	1	2	1
1	1	1	1	2	1	1	2	1	1	2	1	1	1	1	2	1	2	1
1	1	1	2	1	1	1	2	1	1	2	1	1	1	1	2	1	2	1
1	1	1	2	1	1	1	2	1	1	2	1	1	1	1	2	1	2	1
1	2	2	1	2	2	2	2	1	1	2	2	2	1	1	2	2	2	1
1	2	2	1	2	2	1	2	1	1	2	2	2	1	1	2	1	2	1
1	2	2	2	2	2	1	2	1	1	2	2	2	1	1	2	2	2	1
1	2	2	2	1	2	1	2	1	1	2	2	2	1	1	2	1	2	1
1	2	2	2	2	1	1	2	1	1	2	2	2	1	2	1	2	1	2
1	2	2	2	1	1	1	2	1	1	2	2	2	1	2	1	1	1	2
1	2	2	1	2	1	2	2	1	1	2	1	2	1	2	2	1	2	1
1	2	2	1	2	1	2	2	1	1	2	1	2	1	2	2	1	2	1
1	2	2	2	1	2	1	2	1	1	2	1	2	1	2	2	1	2	1
1	2	2	2	1	2	2	2	1	1	2	1	2	1	2	2	1	2	1
1	2	2	2	2	2	2	2	1	1	2	1	2	1	2	2	1	2	1
1	2	1	1	2	1	2	2	1	1	2	1	1	1	1	1	1	2	1
1	2	1	2	1	1	1	2	1	1	2	1	1	1	1	1	1	2	1
1	2	2	1	2	2	1	2	1	1	2	1	1	1	1	2	1	1	1
1	2	2	1	2	1	1	2	1	1	2	1	1	1	1	2	1	1	1
1	2	2	1	2	1	1	2	1	1	2	1	1	1	1	2	1	1	1
1	2	2	2	1	1	1	2	1	1	2	1	1	1	1	2	1	1	1
1	2	1	1	2	1	2	2	1	1	2	1	2	1	2	2	1	2	1
1	2	1	2	1	1	1	2	1	1	2	1	2	1	2	2	1	2	1
1	2	1	2	1	1	1	2	1	1	2	1	2	1	2	2	1	2	1
1	2	1	2	1	1	1	2	1	1	2	1	2	1	2	2	1	2	1
1	2	2	2	1	1	1	2	1	1	1	2	2	1	2	1	1	2	2
1	2	2	2	1	1	1	2	1	1	1	2	2	1	2	1	1	2	2
1	2	2	1	1	1	1	2	1	1	1	1	1	1	2	2	1	2	2
1	2	2	1	1	1	1	2	1	1	1	1	1	1	2	2	1	2	2
1	2	2	2	1	1	1	2	1	1	1	1	1	1	2	2	1	2	2
1	2	2	2	1	1	1	2	1	1	1	1	1	1	2	2	1	2	2
1	2	2	1	2	1	1	2	1	1	2	2	2	1	2	2	2	1	1
1	2	2	1	2	1	2	2	1	1	2	2	2	1	2	2	1	1	1
1	2	2	1	2	1	1	2	1	1	2	2	2	1	2	2	1	1	1
1	2	2	1	2	1	2	2	1	1	2	2	2	1	2	2	1	1	1
1	2	2	1	2	1	2	2	1	1	2	2	2	1	2	2	1	2	1
1	2	2	2	1	2	1	2	1	1	2	2	2	1	2	2	1	2	1
1	2	1	1	1	1	1	2	1	1	2	2	1	1	2	2	1	2	1
1	2	1	2	1	1	1	2	1	1	2	2	1	1	2	2	1	2	1
1	2	1	2	1	1	1	2	1	1	2	2	1	1	2	2	1	2	1
1	2	1	2	1	1	1	2	1	1	2	2	1	1	2	2	1	2	1
1	2	1	1	2	2	2	2	1	1	2	2	1	1	1	2	2	2	1
1	2	1	1	2	1	1	2	1	1	2	2	1	1	1	2	1	2	1
1	2	1	1	1	1	1	2	1	1	2	2	1	1	1	2	1	2	1
1	2	1	1	1	2	2	2	1	1	2	2	1	1	1	2	1	2	1
1	2	1	2	1	2	1	2	1	1	2	2	1	1	1	2	1	2	1
1	2	1	2	1	2	1	2	1	1	2	2	1	1	1	2	1	2	1
1	2	1	2	1	2	1	2	1	1	2	2	1	1	1	2	1	2	1
1	2	2	1	2	2	2	2	1	1	1	2	1	1	2	2	2	2	1
1	2	2	1	2	2	2	2	1	1	1	2	1	1	2	2	2	2	1
1	2	2	1	2	1	1	2	1	1	1	2	1	1	2	2	1	2	1
1	2	2	2	1	1	1	2	1	1	1	2	1	1	2	2	1	2	1
1	2	2	1	1	1	1	1	1	1	2	2	1	1	2	2	1	2	1
1	2	2	1	2	1	1	2	1	1	2	2	1	1	2	2	1	2	1
1	2	2	1	1	1	1	2	1	1	2	2	1	1	2	2	1	2	1
1	2	2	1	2	1	2	2	1	1	2	2	1	1	2	2	1	2	1
1	2	2	2	1	1	1	2	1	1	2	2	1	1	2	2	1	2	1
1	2	2	2	2	1	2	2	1	1	2	2	1	1	2	2	1	2	1
1	2	2	1	2	2	1	2	1	1	2	2	1	1	2	1	1	2	2
1	2	2	2	1	1	1	2	1	1	2	2	1	1	2	1	1	2	1
1	2	2	2	1	1	1	2	1	1	2	2	1	1	2	1	1	2	2
1	2	1	2	2	2	2	2	1	1	2	2	1	2	1	2	1	2	1
1	2	1	2	1	1	1	2	1	1	2	2	1	2	1	2	1	2	1
1	2	1	2	1	1	1	2	1	1	2	2	1	2	1	2	1	2	1
1	2	1	2	2	2	2	2	1	1	2	2	1	2	1	2	1	2	1
1	2	2	2	1	1	1	2	1	2	2	1	1	2	2	1	1	2	1
1	2	2	2	2	1	2	2	1	2	2	1	1	2	2	1	1	2	1
1	2	2	2	1	2	1	2	1	1	2	2	1	2	1	1	1	2	1
1	2	2	1	2	2	2	2	1	1	2	1	1	1	1	2	2	2	1
1	2	2	1	1	1	1	2	1	1	2	1	1	1	1	2	1	2	1
1	2	2	2	2	2	2	2	1	1	2	1	1	1	1	2	2	2	1
1	2	2	2	1	1	1	2	1	1	2	1	1	1	1	2	2	2	1
1	2	2	2	1	1	1	2	1	1	2	1	1	1	1	2	1	2	1
1	2	2	1	1	1	1	2	1	1	2	1	1	2	1	2	1	2	2
1	2	2	1	2	1	2	2	1	1	2	1	1	2	1	2	1	2	1
1	2	2	2	2	2	2	2	1	1	2	1	1	2	1	2	2	2	2
1	2	2	2	1	1	1	2	1	1	2	1	1	2	1	2	1	2	2
1	2	2	2	1	1	1	2	1	1	2	1	1	2	1	2	1	2	1
1	2	2	1	2	1	2	2	1	1	2	1	2	1	2	2	1	2	2
1	2	2	2	1	1	1	2	1	1	2	1	2	1	2	2	1	2	2
1	2	2	2	1	2	1	2	1	1	2	1	2	1	2	2	1	2	2
1	2	2	2	1	1	1	2	1	1	2	1	2	1	2	2	1	2	2
1	2	2	1	1	1	1	2	1	1	1	2	1	2	2	1	1	2	1
1	2	2	2	1	1	1	2	1	1	1	2	1	2	2	1	1	2	1
1	2	2	1	2	2	2	2	1	1	1	1	2	2	2	2	2	2	2
1	2	2	1	1	1	1	2	1	1	1	1	2	2	2	2	1	2	2
1	2	2	2	1	2	1	2	1	1	1	1	2	2	2	2	1	2	2
1	2	2	2	1	1	1	2	1	1	1	1	2	2	2	2	1	2	2
1	2	2	2	1	1	1	2	1	1	1	1	2	2	2	2	1	2	2
1	2	2	1	1	2	1	2	1	1	2	2	2	2	2	1	1	2	2
1	2	2	2	2	2	2	2	1	1	2	2	2	2	2	1	1	2	1
1	2	2	1	1	1	1	2	1	1	2	2	1	1	2	1	1	2	1
1	2	2	2	1	2	1	2	1	1	2	2	1	1	2	1	1	2	1
1	2	2	1	1	1	1	2	1	1	2	1	1	1	2	2	1	2	1
1	2	2	1	1	1	1	2	1	1	2	1	1	1	2	2	1	2	1
1	2	2	2	1	2	1	2	1	1	2	1	1	1	2	2	1	2	1
1	2	2	2	1	2	1	2	1	1	2	1	1	1	2	2	1	2	1
1	2	2	2	1	2	1	2	1	1	2	1	1	1	2	2	1	2	1
1	2	2	2	1	2	1	2	1	1	2	1	1	1	2	2	1	2	1
1	2	2	1	1	1	1	2	1	1	2	1	1	1	2	2	1	2	2
1	2	2	2	1	1	1	2	1	1	2	1	1	1	2	2	1	2	2
1	2	2	2	1	1	1	2	1	1	2	1	1	1	2	2	1	2	2
1	2	2	2	1	1	1	2	1	1	2	1	1	1	2	2	1	2	2
1	2	2	1	2	2	2	2	1	1	2	2	2	2	2	2	2	2	2
1	2	2	1	2	2	2	2	1	1	2	2	2	2	2	2	2	2	2
1	2	2	1	1	1	1	2	1	1	2	2	2	2	2	2	1	2	2
1	2	2	2	1	1	1	2	1	1	2	2	2	2	2	2	1	2	2
1	2	2	1	2	2	2	2	1	1	2	2	2	1	2	2	2	1	2
1	2	2	1	1	1	1	2	1	1	2	2	2	1	2	2	1	1	2
1	2	2	2	1	1	1	2	1	1	2	2	2	1	2	2	1	1	2
1	2	2	2	1	1	1	2	1	1	2	2	2	1	2	2	1	1	2
1	2	2	2	1	1	1	2	1	1	2	2	2	1	2	2	1	1	2
1	2	2	1	2	1	1	2	1	1	2	2	2	1	2	1	1	2	1
1	2	2	2	1	2	1	2	1	1	2	2	2	1	2	1	1	2	1
1	2	2	2	1	2	1	2	1	1	2	2	2	1	2	1	1	2	1
1	2	2	1	2	1	1	2	1	1	2	1	1	2	1	1	1	2	1
1	2	2	2	1	2	1	2	1	1	2	1	1	2	1	1	1	2	1
1	2	2	1	2	2	2	2	1	1	2	1	2	1	2	1	1	2	2
1	2	2	2	1	1	1	2	1	1	2	1	2	1	2	1	1	2	2
1	2	2	1	2	2	2	2	1	1	2	1	1	1	2	2	2	2	1
1	2	2	1	2	2	2	2	1	1	2	1	1	1	2	2	2	1	1
1	2	2	1	2	1	1	2	1	1	2	1	1	1	2	2	1	2	1
1	2	2	2	1	2	1	2	1	1	2	1	1	1	2	2	1	2	1
1	2	2	1	2	1	2	2	1	1	1	2	1	1	2	2	1	1	1
1	2	2	2	2	2	2	2	1	1	1	2	1	1	2	2	2	2	1
1	2	2	2	1	2	1	2	1	1	1	2	1	1	2	2	1	2	1
1	2	2	2	2	2	2	2	1	1	1	2	1	1	2	2	1	2	1
1	2	2	1	2	2	2	2	1	1	2	1	1	1	1	2	2	2	2
1	2	2	1	2	1	2	2	1	1	2	1	1	1	1	2	1	2	2
1	2	2	2	1	1	1	2	1	1	2	1	1	1	1	2	1	2	2
1	2	2	2	1	1	1	2	1	1	2	1	1	1	1	2	1	2	2
1	2	2	2	1	1	1	2	1	1	2	1	1	1	1	2	1	2	2
1	2	2	1	2	2	2	2	1	1	1	2	2	1	2	2	2	1	1
1	2	2	1	2	1	2	2	1	1	1	2	2	1	2	2	1	2	2
1	2	2	2	2	2	2	2	1	1	1	2	2	1	2	2	2	2	2
1	2	2	2	1	2	1	2	1	1	1	2	2	1	2	2	1	2	2
1	2	1	1	2	1	2	2	1	1	2	2	2	1	2	1	1	2	1
1	2	1	1	2	1	2	2	1	1	2	2	2	1	2	1	1	2	1
1	2	1	2	1	2	1	2	1	1	2	2	2	1	2	1	1	1	1
1	1	1	1	1	1	1	2	1	1	2	1	1	1	2	2	2	2	1
1	1	1	1	1	1	1	2	1	1	2	1	1	1	2	2	2	2	1
1	1	1	1	1	1	1	2	1	1	2	1	1	1	2	2	2	2	1
1	1	1	1	1	1	1	2	1	1	2	1	1	1	2	2	1	2	1
1	1	1	2	1	1	1	2	1	1	2	1	1	1	2	2	1	2	2
1	1	1	2	1	1	1	2	1	1	2	1	1	1	2	2	1	2	1
1	2	1	1	2	2	1	1	1	1	2	1	2	1	1	1	1	2	1
1	2	2	1	2	2	1	2	1	1	2	1	2	1	1	1	1	1	1
1	2	2	2	2	2	2	2	1	1	2	1	2	1	1	1	1	1	1
1	2	2	1	2	1	1	2	1	1	2	1	1	1	2	2	1	2	1
1	2	2	1	2	2	1	2	1	1	2	1	1	1	2	2	1	2	1
1	2	2	2	1	2	1	2	1	1	2	1	1	1	2	2	1	2	1
1	2	2	2	1	1	2	1	1	1	2	1	1	1	2	2	1	2	1
1	2	1	1	2	2	2	2	1	1	2	1	2	1	2	2	2	2	2
1	2	1	1	2	2	1	2	1	1	2	1	2	1	2	2	1	2	1
1	2	1	2	1	2	1	2	1	1	2	1	2	1	2	2	1	2	1
1	2	1	2	1	1	1	2	1	1	2	1	2	1	2	2	1	2	1
1	2	1	1	2	2	1	1	1	1	2	1	1	2	2	1	1	2	1
1	2	1	2	1	2	1	2	1	1	2	1	1	2	2	1	1	2	1
1	2	1	2	1	1	1	2	1	1	2	2	2	1	2	1	1	2	1
1	2	2	1	2	1	2	2	1	1	2	2	1	1	2	2	2	2	2
1	2	2	1	2	1	1	2	1	1	2	2	1	1	2	2	1	2	1
1	2	2	1	2	1	2	2	1	1	2	2	1	1	2	2	1	2	1
1	2	2	2	1	1	1	2	1	1	2	2	1	1	2	2	1	2	1
1	2	2	2	1	1	1	2	1	1	2	2	1	1	2	2	1	2	1
1	2	1	1	2	2	1	2	1	1	2	1	1	1	1	2	2	2	2
1	2	1	1	2	1	1	2	1	1	2	1	1	1	1	2	1	2	1
1	2	1	2	1	1	1	2	1	1	2	1	1	1	1	2	1	2	2
1	2	1	2	1	2	1	2	1	1	2	1	1	1	1	2	1	2	1
1	2	1	2	1	2	1	2	1	1	2	1	1	1	1	2	1	2	1
1	2	2	2	1	1	1	1	1	1	2	1	1	1	2	1	1	1	2
1	2	2	2	2	1	2	2	1	1	2	1	1	1	1	1	2	2	1
1	2	2	2	1	1	1	2	1	1	2	1	1	1	1	1	1	2	1
1	2	1	1	2	1	2	2	1	1	2	1	1	1	2	2	1	2	1
1	2	1	1	2	1	2	2	1	1	2	1	1	1	2	2	1	2	1
1	2	1	2	1	1	1	2	1	1	2	1	1	1	2	2	2	2	1
1	2	1	2	1	1	1	1	1	1	2	1	1	1	2	2	2	2	1
1	2	1	2	1	1	1	2	1	1	2	1	1	1	2	2	1	2	1
1	2	1	1	1	1	1	2	1	1	2	1	1	1	2	1	1	2	2
1	2	1	1	1	1	1	2	1	1	2	1	1	1	2	1	1	2	2
1	2	1	2	1	1	1	2	1	1	2	1	1	1	2	1	1	2	2
1	2	1	1	2	1	1	2	1	1	2	1	2	1	1	1	1	2	1
1	2	1	2	1	2	1	2	1	1	2	1	2	1	1	1	1	2	1
1	2	1	1	2	2	2	2	1	1	2	1	2	1	2	2	2	2	1
1	2	1	1	2	2	2	2	1	1	2	1	2	1	2	2	2	2	1
1	2	1	1	2	1	1	2	1	1	2	1	2	1	2	2	1	2	2
1	2	1	2	2	2	2	2	1	1	2	1	2	1	2	2	2	2	2
1	2	1	2	1	2	1	2	1	1	2	1	2	1	2	2	1	2	2
1	2	2	1	2	2	2	2	1	1	1	2	1	2	2	2	2	1	1
1	2	2	1	2	2	2	2	1	1	1	2	1	2	2	2	1	2	1
1	2	2	1	2	1	1	2	1	1	1	2	1	2	2	2	1	1	1
1	2	2	1	2	2	2	2	1	1	1	2	1	2	2	2	1	1	1
1	2	2	1	2	2	2	2	1	1	1	2	1	2	2	2	1	2	1
1	2	2	2	2	2	2	2	1	1	1	2	1	2	2	2	1	2	1
1	2	2	2	2	2	2	2	1	1	1	2	1	2	2	2	1	2	1
1	2	2	2	1	1	1	2	1	1	1	2	1	2	2	2	1	2	1
1	2	2	1	2	2	2	2	1	1	2	2	2	1	2	2	2	2	1
1	2	2	1	2	1	1	2	1	1	2	2	2	1	2	2	1	2	1
1	2	2	1	2	1	1	2	1	1	2	2	2	1	2	2	1	2	1
1	2	2	2	2	2	2	2	1	1	2	2	2	1	2	2	2	2	1
1	2	2	2	1	1	1	2	1	1	2	2	2	1	2	2	1	2	1
1	2	2	2	1	2	2	2	1	1	2	2	2	1	2	2	1	2	1
1	2	2	2	1	1	1	2	1	1	2	2	2	1	2	2	1	2	1
1	2	1	1	2	1	1	2	1	1	2	2	1	1	1	2	1	2	2
1	2	1	2	2	2	2	2	1	1	2	2	1	1	1	2	2	2	2
1	2	1	2	1	1	1	2	1	1	2	2	1	1	1	2	1	2	2
1	2	1	2	1	1	1	2	1	1	2	2	1	1	1	2	1	2	2
1	2	2	1	2	2	1	2	1	1	2	2	2	2	2	1	1	2	2
1	2	2	2	1	1	1	2	1	1	2	2	2	2	2	1	1	2	2
1	2	1	1	2	2	2	2	1	1	2	2	2	1	1	2	2	2	2
1	2	1	1	2	2	1	2	1	1	2	2	2	1	1	2	1	2	1
1	2	1	1	2	1	2	1	1	1	2	2	2	1	1	2	1	2	2
1	2	1	2	2	2	2	2	1	1	2	2	2	1	1	2	2	2	2
1	2	1	2	1	1	1	2	1	1	2	2	2	1	1	2	1	2	2
1	2	2	2	2	2	2	2	1	1	2	2	1	2	2	2	2	2	1
1	2	2	2	1	2	1	2	1	1	2	2	1	2	2	2	1	2	1
1	2	2	2	1	2	1	2	1	1	2	2	1	2	2	2	1	2	1
1	2	2	2	1	2	1	2	1	1	2	2	1	2	2	2	1	2	1
1	2	2	1	2	1	2	2	1	1	1	2	2	1	2	1	1	1	1
1	2	2	2	1	2	1	2	1	1	1	2	2	1	2	1	1	1	1
1	2	2	2	2	1	2	2	1	1	1	2	2	1	2	1	1	1	2
1	2	2	2	2	2	2	2	1	1	2	1	2	1	2	1	2	2	1
1	2	2	2	2	2	1	2	1	1	2	1	2	1	2	1	2	2	1
1	2	2	2	1	1	1	2	1	1	2	1	2	1	2	1	1	2	1
1	2	2	1	2	1	1	2	1	1	2	1	1	1	2	2	1	2	1
1	2	2	1	2	1	1	2	1	1	2	1	1	1	2	2	1	2	1
1	2	2	2	1	1	1	2	1	1	2	1	1	1	2	2	1	2	1
1	2	2	2	1	1	1	2	1	1	2	1	1	1	2	2	1	2	1
1	2	2	2	1	2	1	2	1	1	2	1	1	1	2	2	1	2	1
1	2	1	1	2	2	1	2	1	1	2	1	2	2	2	2	2	2	2
1	2	1	1	1	1	1	2	1	1	2	1	2	2	2	2	2	2	2
1	2	1	1	2	1	1	2	1	1	2	1	2	2	2	2	1	2	2
1	2	1	1	1	1	1	2	1	1	2	1	2	2	2	2	1	2	2
1	2	1	2	1	1	1	2	1	1	2	1	2	2	2	2	1	2	2
1	2	1	2	1	1	1	2	1	1	2	1	2	2	2	2	1	2	2
1	2	1	1	2	2	2	2	1	1	1	1	1	1	2	2	2	2	2
1	2	1	1	2	2	1	2	1	1	1	1	1	1	2	2	2	2	2
1	2	1	1	2	1	1	2	1	1	1	1	1	1	2	2	1	2	2
1	2	1	2	1	2	1	2	1	1	1	1	1	1	2	2	1	2	2
1	2	1	2	1	2	1	2	1	1	1	1	1	1	2	2	1	2	2
1	1	1	1	1	1	1	2	1	1	2	1	2	1	2	2	2	2	1
1	1	1	1	1	1	1	2	1	1	2	1	2	1	2	2	1	2	1
1	1	1	2	1	2	1	2	1	1	2	1	2	1	2	2	2	2	1
1	1	1	2	1	1	1	2	1	1	2	1	2	1	2	2	1	2	1
1	1	1	1	1	2	1	2	1	1	2	1	2	1	2	2	2	2	1
1	1	1	1	1	2	1	2	1	1	2	1	2	1	2	2	2	2	1
1	1	1	1	1	1	1	2	1	1	2	1	2	1	2	2	1	1	1
1	1	1	2	1	1	1	2	1	1	2	1	2	1	2	2	1	1	1
1	2	1	1	2	1	1	2	1	1	2	1	2	1	1	1	1	2	1
1	2	1	1	1	1	1	2	1	1	2	1	2	1	1	1	1	2	1
1	2	1	2	1	1	1	2	1	1	2	1	2	1	1	1	1	2	1
1	2	1	1	2	1	1	2	1	1	2	2	1	1	1	2	1	2	2
1	2	1	2	1	2	1	2	1	1	2	2	1	1	1	2	2	2	2
1	2	1	2	1	2	1	2	1	1	2	2	1	1	1	2	1	2	2
1	2	1	2	1	1	1	2	1	1	2	2	1	1	1	2	1	2	2
1	2	1	2	1	2	1	2	1	1	2	2	1	1	1	2	1	2	2
1	2	2	1	2	2	2	2	1	1	2	1	2	1	2	2	2	2	1
1	2	2	1	1	2	1	2	1	1	2	1	2	1	2	2	1	2	1
1	2	2	2	1	2	1	2	1	1	2	1	2	1	2	2	1	2	1
1	2	2	2	1	2	1	2	1	1	2	1	2	1	2	2	1	2	1
1	2	1	1	1	2	2	2	1	1	2	1	2	2	1	1	1	2	2
1	2	1	2	2	2	1	2	1	1	2	1	2	2	1	1	1	2	2
1	2	1	2	1	2	1	2	1	1	2	1	2	2	1	1	1	2	2
1	2	2	1	2	2	1	2	1	1	2	2	1	1	1	2	2	1	1
1	2	2	1	2	1	1	2	1	1	2	2	1	1	1	2	2	1	1
1	2	2	1	2	2	1	2	1	1	2	2	1	1	1	2	1	1	1
1	2	2	2	1	2	1	2	1	1	2	2	1	1	1	2	1	1	1
1	2	2	2	1	2	1	2	1	1	2	2	1	1	1	2	1	1	1
1	2	2	2	1	2	1	2	1	1	2	2	1	1	1	2	1	1	1
1	2	1	1	1	1	1	2	1	1	2	1	2	1	1	2	1	2	2
1	2	1	1	1	1	1	2	1	1	2	1	2	1	1	2	1	2	2
1	2	1	1	2	1	2	2	1	1	2	1	2	1	1	2	1	2	2
1	2	1	2	1	2	1	2	1	1	2	1	2	1	1	2	1	2	2
1	2	2	1	1	2	1	2	1	1	1	1	1	1	2	2	1	2	2
1	2	2	1	1	2	1	2	1	1	1	1	1	1	2	2	1	2	2
1	2	2	1	1	2	1	2	1	1	1	1	1	1	2	2	1	2	2
1	2	2	2	1	2	1	2	1	1	1	1	1	1	2	2	1	2	2
1	2	2	1	1	2	1	2	1	1	2	1	2	2	2	1	1	2	1
1	2	2	2	1	2	1	2	1	1	2	1	2	2	2	1	1	2	1
1	2	2	1	1	2	1	2	1	1	2	1	2	1	2	2	2	2	2
1	2	2	1	2	2	2	2	1	1	2	1	2	1	2	2	1	2	2
1	2	2	1	2	2	2	2	1	1	2	1	2	1	2	2	1	2	2
1	2	2	1	2	2	2	2	1	1	2	1	2	1	2	2	1	2	2
1	2	2	2	1	2	1	2	1	1	2	1	2	1	2	2	1	2	2
1	2	1	2	1	2	1	2	1	1	2	1	2	1	1	1	1	2	1
1	2	1	2	1	2	1	1	1	1	2	1	2	1	1	1	1	2	1
1	2	1	1	2	1	2	2	1	1	2	1	1	1	1	1	1	2	2
1	2	1	2	1	2	1	2	1	1	2	1	1	1	1	1	1	2	2
1	2	1	2	1	2	1	2	1	1	2	1	1	1	1	1	1	2	2
1	2	1	1	2	1	1	2	1	1	2	1	2	1	2	2	2	2	1
1	2	1	1	2	1	1	2	1	1	2	1	2	1	2	2	1	2	1
1	2	1	1	2	1	1	2	1	1	2	1	2	1	2	2	1	2	1
1	2	1	2	2	1	1	2	1	1	2	1	2	1	2	2	2	2	1
1	2	1	2	1	1	1	2	1	1	2	1	2	1	2	2	1	2	1
1	2	1	2	1	1	1	2	1	1	2	1	2	1	2	2	1	2	1
1	2	1	1	2	2	2	2	1	1	2	1	2	1	2	2	2	2	1
1	2	1	1	2	1	1	2	1	1	2	1	2	1	2	2	1	2	1
1	2	1	2	2	2	2	2	1	1	2	1	2	1	2	2	2	2	1
1	2	1	2	2	2	2	2	1	1	2	1	2	1	2	2	2	2	1
1	2	1	2	1	1	1	2	1	1	2	1	2	1	2	2	1	2	1
1	2	1	2	1	2	1	2	1	1	2	1	2	1	2	2	1	2	1
1	2	1	1	2	2	2	2	1	1	2	1	2	1	2	2	2	2	2
1	2	1	1	2	1	1	2	1	1	2	1	2	1	2	2	1	2	1
1	2	1	1	2	1	1	2	1	1	2	1	2	1	2	2	1	2	2
1	2	1	2	1	2	1	2	1	1	2	1	2	1	2	2	1	2	1
1	2	1	2	1	2	1	2	1	1	2	1	2	1	2	2	1	2	2
1	2	1	2	1	1	1	2	1	1	2	1	2	1	2	2	1	2	2
1	2	2	1	2	2	2	2	1	1	2	1	2	1	2	2	2	2	1
1	2	2	1	2	1	2	2	1	1	2	1	2	1	2	2	1	2	1
1	2	2	2	2	2	2	2	1	1	2	1	2	1	2	2	2	2	1
1	2	2	2	1	2	1	2	1	1	2	1	2	1	2	2	1	2	1
1	2	2	2	1	2	1	2	1	1	2	1	2	1	2	2	1	2	1
1	2	2	1	2	1	1	2	1	1	2	2	2	1	2	2	1	2	2
1	2	2	2	1	2	1	2	1	1	2	2	2	1	2	2	1	2	2
1	2	2	2	1	1	1	2	1	1	2	2	2	1	2	2	1	2	2
1	2	2	2	1	1	1	2	1	1	2	2	2	1	2	2	1	2	2
1	2	2	2	2	2	2	2	1	1	2	2	2	1	2	2	1	2	2
1	2	1	1	2	2	2	2	1	1	2	2	2	1	2	1	1	2	1
1	2	1	2	1	2	1	2	1	1	2	2	2	1	2	1	1	2	1
1	2	1	1	2	1	1	2	1	1	2	2	2	1	1	2	1	2	1
1	2	1	1	1	2	1	2	1	1	2	2	2	1	1	2	1	2	2
1	2	1	1	2	1	2	2	1	1	2	2	2	1	1	2	1	2	1
1	2	1	2	2	2	2	2	1	1	2	2	2	1	1	2	2	2	2
1	2	1	2	1	2	1	2	1	1	2	2	2	1	1	2	1	2	1
1	2	1	2	1	2	1	2	1	1	2	2	2	1	1	2	1	2	2
1	2	1	2	1	1	1	2	1	1	2	2	2	1	1	2	1	2	1
1	2	1	1	2	2	2	2	1	1	2	1	2	1	2	1	1	2	1
1	2	1	2	2	2	2	2	1	1	2	1	2	1	2	1	1	2	1
1	2	2	1	2	2	2	2	1	1	2	2	2	1	2	2	2	1	2
1	2	2	1	2	1	2	2	1	1	2	2	2	1	2	2	1	2	1
1	2	2	1	2	1	2	2	1	1	2	2	2	1	2	2	1	2	2
1	2	2	2	2	2	2	2	1	1	2	2	2	1	2	2	2	1	1
1	2	2	2	1	2	1	2	1	1	2	2	2	1	2	2	1	2	1
1	2	1	1	1	2	2	2	1	1	2	1	1	1	2	1	1	2	1
1	2	1	2	2	2	2	2	1	1	2	1	1	1	2	1	1	2	1
1	2	2	1	2	2	1	2	1	1	2	2	2	1	2	2	2	2	1
1	2	2	1	2	2	2	2	1	1	2	2	2	1	2	2	2	2	1
1	2	2	1	2	2	1	2	1	1	2	2	2	1	2	2	1	2	1
1	2	2	1	2	2	1	2	1	1	2	2	2	1	2	2	1	2	1
1	2	2	2	2	2	1	2	1	1	2	2	2	1	2	2	2	2	1
1	2	2	2	1	2	1	2	1	1	2	2	2	1	2	2	1	2	1
1	2	2	2	1	2	1	2	1	1	2	2	2	1	2	2	1	2	1
1	2	2	1	2	1	1	2	1	1	2	1	2	1	2	1	1	2	2
1	2	2	2	1	1	1	2	1	1	2	1	2	1	2	1	1	2	2
1	2	1	1	1	1	2	2	1	1	2	1	1	1	2	1	1	2	1
1	2	1	2	1	1	1	2	1	1	2	1	1	1	2	1	1	2	1
1	2	2	1	2	2	1	2	1	1	2	1	1	1	2	2	2	2	2
1	2	2	1	2	1	2	2	1	1	2	1	1	1	2	2	1	2	2
1	2	2	2	1	2	1	2	1	1	2	1	1	1	2	2	1	2	2
1	2	2	2	1	2	1	2	1	1	2	1	1	1	2	2	1	2	2
1	2	2	1	1	1	1	2	1	1	2	1	2	1	1	2	1	2	2
1	2	2	1	1	1	1	2	1	1	2	1	2	1	1	2	1	2	2
1	2	2	1	1	1	1	2	1	1	2	1	2	1	1	2	1	2	2
1	2	2	2	1	1	1	2	1	1	2	1	2	1	1	2	1	2	2
1	2	2	1	2	2	1	2	1	1	2	2	2	1	2	2	1	2	2
1	2	2	1	2	2	1	2	1	1	2	2	2	1	2	2	1	2	2
1	2	2	2	2	2	2	2	1	1	2	2	2	1	2	2	2	2	2
1	2	2	2	1	2	1	2	1	1	2	2	2	1	2	2	1	2	2
1	2	2	1	2	1	1	2	1	1	2	1	1	1	2	2	1	2	1
1	2	2	1	2	1	1	2	1	1	2	1	1	1	2	2	1	2	1
1	2	2	2	1	2	1	2	1	1	2	1	1	1	2	2	1	2	1
1	2	2	2	1	2	1	2	1	1	2	1	1	1	2	2	1	2	1
2	2	1	1	2	2	2	2	1	2	2	2	1	1	1	2	2	2	2
2	2	1	1	2	2	2	2	1	2	2	2	1	1	1	2	1	2	2
2	2	1	1	2	1	2	2	1	2	2	2	1	1	1	2	1	2	2
2	2	1	2	2	2	2	2	1	2	2	2	1	1	1	2	2	2	2
2	2	1	2	2	2	2	2	1	2	2	2	1	1	1	2	2	2	2
2	2	1	2	1	1	1	2	1	2	2	2	1	1	1	2	1	2	2
2	2	1	2	1	1	1	2	1	2	2	2	1	1	1	2	1	2	2
2	2	1	1	2	2	2	2	1	2	2	2	1	1	2	2	2	2	2
2	2	1	1	2	1	2	2	1	2	2	2	1	1	2	2	1	2	2
2	2	1	2	2	2	1	2	1	2	2	2	1	1	2	2	1	2	2
2	2	1	2	1	1	1	2	1	2	2	2	1	1	2	2	1	2	2
2	2	1	1	2	2	1	2	1	2	1	2	1	1	2	1	2	2	2
2	2	1	2	1	1	1	1	1	2	1	2	1	1	2	1	1	2	2
2	1	1	1	2	2	2	2	1	2	1	2	1	1	2	1	1	2	1
2	1	1	2	1	1	1	2	1	2	1	2	1	1	2	1	1	2	1
2	2	1	1	2	2	2	2	1	2	2	1	2	1	2	2	2	2	2
2	2	1	1	2	2	1	2	1	2	2	1	2	1	2	2	2	2	2
2	2	1	1	2	1	1	2	1	2	2	1	2	1	2	2	2	2	2
2	2	1	1	2	2	2	2	1	2	2	1	2	1	2	2	1	2	2
2	2	1	2	1	1	1	2	1	2	2	1	2	1	2	2	1	2	2
2	2	1	1	2	1	1	2	1	2	1	2	2	1	2	1	1	2	2
2	2	1	2	1	1	1	2	1	2	1	2	2	1	2	1	1	2	2
2	2	1	1	1	1	1	2	1	2	1	2	2	1	2	2	1	2	2
2	2	1	2	2	2	2	2	1	2	1	2	2	1	2	2	2	2	2
2	2	1	2	2	2	1	2	1	2	1	2	2	1	2	2	2	2	2
2	2	1	2	1	1	1	2	1	2	1	2	2	1	2	2	1	2	2
2	2	1	1	1	1	1	2	1	2	2	2	2	1	2	2	1	2	2
2	2	1	2	2	2	2	2	1	2	2	2	2	1	2	2	2	2	2
2	2	1	2	2	2	2	2	1	2	2	2	2	1	2	2	2	2	2
2	2	1	2	1	1	1	2	1	2	2	2	2	1	2	2	1	2	2
2	2	1	1	2	2	1	2	1	2	2	2	1	1	2	2	2	2	1
2	2	1	1	2	1	1	2	1	2	2	2	1	1	2	2	1	2	1
2	2	1	1	2	1	1	1	1	2	2	2	1	1	2	2	1	2	1
2	2	1	1	2	1	2	2	1	2	2	2	1	1	2	2	1	2	2
2	2	1	2	1	2	1	2	1	2	2	2	1	1	2	2	2	2	1
2	2	1	2	1	2	1	1	1	2	2	2	1	1	2	2	1	2	1
2	2	1	2	1	1	1	2	1	2	2	2	1	1	2	2	1	2	2
2	2	1	1	2	1	1	2	1	2	2	2	1	1	2	2	1	2	2
2	2	1	2	2	2	2	2	1	2	2	2	1	1	2	2	2	2	2
2	2	1	2	1	2	1	2	1	2	2	2	1	1	2	2	2	2	2
2	2	1	2	1	2	1	2	1	2	2	2	1	1	2	2	1	2	2
2	2	1	2	1	1	1	2	1	2	2	2	1	1	2	2	1	2	2
2	2	1	1	2	2	2	2	1	2	1	2	1	1	1	2	2	1	2
2	2	1	1	2	2	2	2	1	2	1	2	1	1	1	2	1	1	2
2	2	1	2	1	2	1	1	1	2	1	2	1	1	1	2	2	2	1
2	2	1	2	1	1	1	2	1	2	1	2	1	1	1	2	2	2	1
2	2	1	2	1	1	1	2	1	2	1	2	1	1	1	2	1	2	1
2	2	1	2	1	1	1	2	1	2	1	2	1	1	1	2	1	1	1
2	2	1	2	1	1	1	1	1	2	1	2	1	1	1	2	1	2	1
2	2	2	1	2	2	2	2	1	2	2	2	1	1	2	2	2	2	1
2	2	2	1	1	1	1	2	1	2	2	2	1	1	2	2	1	2	1
2	2	2	2	2	2	2	2	1	2	2	2	1	1	2	2	2	2	1
2	2	2	2	1	1	1	2	1	2	2	2	1	1	2	2	1	2	1
2	2	1	1	2	1	1	2	1	2	2	2	1	1	2	2	2	2	2
2	2	1	1	2	2	1	2	1	2	2	2	1	1	2	2	2	2	2
2	2	1	1	1	1	1	2	1	2	2	2	1	1	2	2	1	2	2
2	2	1	1	1	1	1	2	1	2	2	2	1	1	2	2	1	2	2
2	2	1	1	2	1	2	1	1	2	2	2	1	1	2	2	1	2	2
2	2	1	2	1	1	1	2	1	2	2	2	1	1	2	2	1	2	2
2	2	1	2	1	1	1	2	1	2	2	2	1	1	2	2	1	2	2
2	2	1	2	1	1	1	2	1	2	2	2	1	1	2	2	1	2	2
2	2	1	1	2	1	1	2	1	2	1	1	2	1	2	1	1	2	2
2	2	1	2	1	1	1	2	1	2	1	1	2	1	2	1	1	2	2
2	2	1	2	2	2	2	2	1	2	1	1	2	1	2	1	1	2	2
2	2	2	1	2	2	2	2	1	2	2	2	2	1	2	2	2	2	2
2	2	2	1	2	2	2	2	1	2	2	2	2	1	2	2	2	2	2
2	2	2	1	2	1	1	2	1	2	2	2	2	1	2	2	1	2	2
2	2	2	2	2	2	1	2	1	2	2	2	2	1	2	2	2	2	2
2	2	2	2	1	1	1	2	1	2	2	2	2	1	2	2	1	2	2
2	2	1	1	2	2	2	2	1	2	2	2	1	1	2	2	2	2	1
2	2	1	1	2	2	2	2	1	2	2	2	1	1	2	2	1	2	1
2	2	1	1	2	2	2	2	1	2	2	2	1	1	2	2	1	2	1
2	2	1	1	2	2	2	2	1	2	2	2	1	1	2	2	1	2	1
2	2	1	2	1	1	1	2	1	2	2	2	1	1	2	2	1	2	1
2	2	1	2	1	1	1	2	1	2	2	2	1	1	2	2	1	2	1
2	2	1	2	1	1	1	2	1	2	2	1	1	1	2	1	1	2	2
2	2	1	1	1	1	1	1	1	2	2	2	2	1	2	2	2	2	2
2	2	1	1	2	2	2	2	1	2	2	2	2	1	2	2	1	2	2
2	2	1	2	2	2	1	2	1	2	2	2	2	1	2	2	2	2	2
2	2	1	2	1	1	1	2	1	2	2	2	2	1	2	2	1	2	2
2	2	2	1	1	1	1	2	1	2	1	2	1	1	2	2	1	2	2
2	2	2	1	1	1	1	2	1	2	1	2	1	1	2	2	1	2	2
2	2	2	2	1	1	1	2	1	2	1	2	1	1	2	2	1	2	2
2	2	2	2	1	1	1	2	1	2	1	2	1	1	2	2	1	2	2
2	2	2	2	1	1	1	2	1	2	1	2	1	1	2	2	1	2	2
2	2	2	2	1	1	1	2	1	2	1	2	1	1	2	2	1	2	2
2	2	1	1	2	2	2	2	1	2	1	2	1	1	2	2	1	2	1
2	2	1	1	2	2	2	2	1	2	1	2	1	1	2	2	1	2	2
2	2	1	2	1	2	1	2	1	2	1	2	1	1	2	2	2	2	2
2	2	1	2	1	1	1	1	1	2	1	2	1	1	2	2	1	2	1
2	2	1	1	2	2	2	2	1	2	2	2	2	1	2	2	1	2	2
2	2	1	1	2	2	2	2	1	2	2	2	2	1	2	2	1	2	2
2	2	1	2	1	1	1	2	1	2	2	2	2	1	2	2	1	2	2
2	2	1	2	1	1	1	2	1	2	2	2	2	1	2	2	1	2	2
2	2	2	1	2	2	2	2	1	2	2	2	1	1	2	2	2	2	2
2	2	2	1	1	1	1	2	1	2	2	2	1	1	2	2	1	2	1
2	2	2	1	2	2	2	2	1	2	2	2	1	1	2	2	1	2	2
2	2	2	2	1	2	1	2	1	2	2	2	1	1	2	2	2	2	2
2	2	2	2	1	1	1	2	1	2	2	2	1	1	2	2	1	2	2
2	2	2	1	1	1	1	1	1	2	2	2	2	1	2	2	2	2	2
2	2	2	1	2	2	2	2	1	2	2	2	2	1	2	2	1	2	1
2	2	2	2	2	2	2	2	1	2	2	2	2	1	2	2	1	2	1
2	2	2	2	1	1	1	2	1	2	2	2	2	1	2	2	1	2	2
2	2	2	1	1	1	1	2	1	2	1	2	1	1	2	2	2	2	2
2	2	2	1	1	1	1	2	1	2	1	2	1	1	2	2	1	2	2
2	2	2	2	2	2	1	2	1	2	1	2	1	1	2	2	2	2	2
2	2	2	2	1	1	1	2	1	2	1	2	1	1	2	2	1	2	2
2	2	1	1	2	2	2	2	1	2	1	1	2	1	1	2	2	2	2
2	2	1	1	2	1	1	2	1	2	1	1	2	1	1	2	1	2	2
2	2	1	1	2	1	1	2	1	2	1	1	2	1	1	2	1	2	2
2	2	1	1	2	1	1	2	1	2	1	1	2	1	1	2	1	2	2
2	2	1	2	1	2	1	2	1	2	1	1	2	1	1	2	1	2	2
2	2	1	2	2	1	1	2	1	2	1	1	2	1	1	2	1	2	2
2	2	1	2	1	1	1	2	1	2	1	1	2	1	1	2	1	2	2
2	2	1	2	2	2	2	2	1	2	1	1	2	1	1	2	1	2	2
2	2	1	1	2	2	2	2	1	2	2	1	1	1	2	2	2	2	2
2	2	1	1	2	1	1	2	1	2	2	1	1	1	2	2	1	2	2
2	2	1	1	2	1	1	2	1	2	2	1	1	1	2	2	1	2	2
2	2	1	2	1	1	1	2	1	2	2	1	1	1	2	2	1	2	2
2	2	1	1	2	2	2	2	1	2	1	2	2	1	2	2	2	2	1
2	2	1	1	2	2	1	2	1	2	1	2	2	1	2	2	2	2	1
2	2	1	1	2	2	1	2	1	2	1	2	2	1	2	2	1	2	1
2	2	1	1	1	1	1	2	1	2	1	2	2	1	2	2	1	2	1
2	2	1	2	1	1	1	2	1	2	1	2	2	1	2	2	1	2	1
2	2	1	1	2	2	2	2	1	2	2	2	2	1	2	2	2	2	1
2	2	1	1	1	1	1	1	1	2	2	2	2	1	2	2	1	2	1
2	2	1	1	1	1	1	2	1	2	2	2	2	1	2	2	1	2	1
2	2	1	2	1	2	1	1	1	2	2	2	2	1	2	2	1	2	1
2	2	1	2	1	1	1	2	1	2	2	2	2	1	2	2	1	2	1
2	2	1	1	1	2	1	2	1	2	2	2	2	2	2	2	2	2	1
2	2	1	1	2	2	2	2	1	2	2	2	2	2	2	2	1	2	1
2	2	1	1	2	2	2	2	1	2	2	2	2	2	2	2	1	2	1
2	2	1	2	2	2	2	2	1	2	2	2	2	2	2	2	2	2	2
2	2	1	2	1	2	1	2	1	2	2	2	2	2	2	2	1	2	1
2	2	1	2	1	2	2	1	1	2	2	2	2	2	2	2	1	2	2
2	2	2	1	1	2	1	2	1	2	1	2	1	2	2	1	1	2	1
2	2	2	1	1	2	1	2	1	2	1	2	1	2	2	1	1	2	1
2	2	2	2	1	2	1	2	1	2	1	2	1	2	2	1	1	2	1
2	2	2	1	1	2	1	2	1	2	2	2	2	1	2	2	2	2	2
2	2	2	1	1	2	1	2	1	2	2	2	2	1	2	2	2	2	2
2	2	2	1	1	2	1	2	1	2	2	2	2	1	2	2	2	2	2
2	2	2	2	1	2	1	2	1	2	2	2	2	1	2	2	1	2	2
2	1	1	1	1	2	1	2	1	2	2	2	2	2	2	1	2	2	1
2	1	1	2	1	2	1	2	1	2	2	2	2	2	2	1	2	2	1
2	1	1	2	1	2	1	2	1	2	2	2	2	2	2	1	1	2	1
2	1	1	1	2	1	1	2	1	2	2	2	1	1	2	2	1	2	2
2	1	1	1	2	1	1	2	1	2	2	2	1	1	2	2	1	2	2
2	1	1	2	1	2	1	2	1	2	2	2	1	1	2	2	1	2	2
2	1	1	2	1	2	1	2	1	2	2	2	1	1	2	2	1	2	2
2	2	1	1	2	2	1	2	1	2	1	2	1	1	1	1	1	2	2
2	2	1	2	1	2	1	2	1	2	1	2	1	1	1	1	1	2	2
2	2	1	2	1	2	1	2	1	2	1	2	1	1	1	1	1	2	2
2	2	1	1	2	1	1	2	1	2	2	2	2	1	2	2	1	2	1
2	2	1	1	2	1	2	2	1	2	2	2	2	1	2	2	1	2	1
2	2	1	1	2	1	2	2	1	2	2	2	2	1	2	2	1	2	1
2	2	1	2	1	1	1	2	1	2	2	2	2	1	2	2	1	2	1
2	2	1	1	2	2	2	2	1	2	2	2	1	1	1	2	2	2	1
2	2	1	1	2	1	1	2	1	2	2	2	1	1	1	2	1	2	1
2	2	1	2	1	2	1	2	1	2	2	2	1	1	1	2	1	2	1
2	2	1	2	1	2	1	2	1	2	2	2	1	1	1	2	1	2	1
2	2	1	2	1	2	1	2	1	2	2	2	1	1	1	2	1	2	1
2	2	1	2	1	2	1	2	1	2	2	2	1	1	1	2	1	2	1
2	2	1	1	1	1	1	2	1	2	2	1	1	1	1	2	1	2	1
2	2	1	2	1	2	1	2	1	2	2	1	1	1	1	2	2	2	1
2	2	1	2	1	1	1	1	1	2	2	1	1	1	1	2	1	2	1
2	2	1	2	1	1	1	2	1	2	2	1	1	1	1	2	1	2	1
2	2	1	1	2	1	2	2	1	2	2	2	1	1	1	2	2	2	2
2	2	1	1	2	1	1	2	1	2	2	2	1	1	1	2	2	2	2
2	2	1	1	2	1	1	2	1	2	2	2	1	1	1	2	1	2	2
2	2	1	2	1	1	1	2	1	2	2	2	1	1	1	2	1	2	2
2	2	1	2	1	1	1	2	1	2	2	2	1	1	1	2	1	2	2
2	2	1	2	1	1	1	2	1	2	2	2	1	1	1	2	1	2	2
2	2	1	1	2	2	1	2	1	2	2	2	1	1	1	1	1	2	2
2	2	1	2	1	2	1	2	1	2	2	2	1	1	1	1	1	2	2
2	2	1	2	1	2	1	2	1	2	2	2	1	1	1	1	1	2	2
2	2	1	1	2	1	1	2	1	2	1	1	1	1	1	2	1	2	2
2	2	1	2	1	1	1	2	1	2	1	1	1	1	1	2	1	2	2
2	2	1	2	1	1	1	2	1	2	1	1	1	1	1	2	1	2	2
2	2	1	2	1	1	1	2	1	2	1	1	1	1	1	2	1	2	2
2	2	1	2	1	1	1	2	1	2	1	1	1	1	1	2	1	2	2
2	2	1	1	2	2	2	2	1	2	2	1	1	1	1	2	2	2	1
2	2	1	1	2	1	1	2	1	2	2	1	1	1	1	2	1	2	1
2	2	1	2	2	2	1	2	1	2	2	1	1	1	1	2	2	2	1
2	2	1	2	1	1	1	2	1	2	2	1	1	1	1	2	1	2	1
2	2	2	1	2	1	1	2	1	2	1	1	1	1	1	2	1	2	1
2	2	2	1	2	1	1	2	1	2	1	1	1	1	1	2	1	2	1
2	2	2	2	1	1	1	2	1	2	1	1	1	1	1	2	1	2	1
2	2	2	2	1	1	1	2	1	2	1	1	1	1	1	2	1	2	1
2	2	1	1	2	1	1	2	1	2	2	1	1	1	1	1	1	2	1
2	2	1	1	2	1	1	2	1	2	2	1	1	1	1	1	1	2	1
2	2	1	2	1	1	1	2	1	2	2	1	1	1	1	1	1	2	1
2	2	1	1	2	1	1	2	1	2	2	1	1	1	1	2	2	2	2
2	2	1	1	2	1	1	2	1	2	2	1	1	1	1	2	2	2	2
2	2	1	1	2	1	1	2	1	2	2	1	1	1	1	2	1	2	2
2	2	1	1	2	1	1	2	1	2	2	1	1	1	1	2	1	2	2
2	2	1	2	1	1	1	2	1	2	2	1	1	1	1	2	1	2	2
2	2	1	2	1	1	1	2	1	2	2	1	1	1	1	2	1	2	2
2	1	1	1	2	2	1	2	1	2	1	1	1	1	2	2	2	2	2
2	1	1	2	2	2	2	2	1	2	1	1	1	1	2	2	2	2	2
2	1	1	2	1	1	1	2	1	2	1	1	1	1	2	2	1	2	2
2	1	1	2	1	1	1	2	1	2	1	1	1	1	2	2	1	2	2
2	2	2	1	2	2	2	2	1	2	2	1	1	1	1	2	2	2	2
2	2	2	1	2	1	1	2	1	2	2	1	1	1	1	2	1	2	2
2	2	2	2	1	1	1	2	1	2	2	1	1	1	1	2	1	2	2
2	2	2	2	1	1	1	2	1	2	2	1	1	1	1	2	1	2	2
2	2	2	2	1	1	1	2	1	2	2	1	1	1	1	2	1	2	2
2	2	2	1	1	1	1	2	1	2	2	1	1	1	1	1	1	2	2
2	2	2	2	1	1	1	2	1	2	2	1	1	1	1	1	1	2	2
2	2	1	1	2	1	1	2	1	2	2	1	1	1	1	2	2	2	2
2	2	1	1	1	1	1	2	1	2	2	1	1	1	1	2	1	2	2
2	2	1	2	2	1	1	2	1	2	2	1	1	1	1	2	2	2	2
2	2	1	2	1	1	1	1	1	2	2	1	1	1	1	2	1	2	2
2	1	1	1	2	1	1	1	1	2	1	1	1	1	2	2	1	2	1
2	1	1	1	2	1	1	2	1	2	1	1	1	1	2	2	1	2	1
2	1	1	2	1	1	1	2	1	2	1	1	1	1	2	2	1	2	1
2	1	1	2	1	1	1	2	1	2	1	1	1	1	2	2	1	2	1
2	1	1	2	1	1	1	2	1	2	1	1	1	1	2	2	1	2	1
2	1	1	1	2	2	2	2	1	2	2	2	2	1	1	2	2	2	2
2	1	1	1	2	2	2	2	1	2	2	2	2	1	1	2	1	2	2
2	1	1	1	2	2	2	2	1	2	2	2	2	1	1	2	1	2	2
2	1	1	1	1	2	1	2	1	2	2	2	2	1	1	2	1	2	2
2	1	1	2	2	2	1	2	1	2	2	2	2	1	1	2	1	2	2
2	1	1	2	1	2	1	2	1	2	2	2	2	1	1	2	1	2	2
2	1	1	2	1	2	1	2	1	2	2	2	2	1	1	2	1	2	2
2	1	1	1	2	2	2	2	1	2	2	1	2	1	1	2	2	2	2
2	1	1	1	2	1	2	2	1	2	2	1	2	1	1	2	1	2	2
2	1	1	2	2	1	1	2	1	2	2	1	2	1	1	2	1	2	2
2	1	1	2	1	1	1	2	1	2	2	1	2	1	1	2	1	2	2
2	1	1	2	1	1	1	2	1	2	2	1	2	1	1	2	1	2	2
2	1	1	2	1	1	1	2	1	2	2	1	2	1	1	2	1	2	2
2	2	1	1	2	1	1	2	1	2	2	1	2	2	1	2	1	2	2
2	2	1	1	2	2	2	2	1	2	2	1	2	2	1	2	1	2	2
2	2	1	2	1	1	1	2	1	2	2	1	2	2	1	2	1	2	2
2	2	1	2	2	2	1	2	1	2	2	1	2	2	1	2	1	2	2
2	2	1	1	2	2	2	1	1	2	2	1	1	1	2	2	2	2	1
2	2	1	1	2	1	1	2	1	2	2	1	1	1	2	2	2	2	1
2	2	1	1	2	1	1	2	1	2	2	1	1	1	2	2	2	2	2
2	2	1	1	1	1	1	2	1	2	2	1	1	1	2	2	1	2	1
2	2	1	2	1	1	1	2	1	2	2	1	1	1	2	2	1	2	1
2	2	1	1	2	2	2	2	1	2	2	1	1	1	1	2	2	2	2
2	2	1	1	2	1	1	2	1	2	2	1	1	1	1	2	2	2	2
2	2	1	1	1	1	1	2	1	2	2	1	1	1	1	2	1	2	2
2	2	1	1	1	1	1	2	1	2	2	1	1	1	1	2	1	2	2
2	2	1	2	1	1	1	2	1	2	2	1	1	1	1	2	1	2	2
2	2	1	2	1	1	1	1	1	2	2	1	1	1	1	2	1	2	2
2	2	1	2	1	1	1	2	1	2	2	1	1	1	1	2	1	2	2
2	2	2	2	1	1	1	2	1	2	2	1	1	1	1	1	1	2	2
2	2	2	2	1	1	1	2	1	2	2	1	1	1	1	1	1	2	2
2	1	1	1	2	1	1	1	1	2	2	1	1	1	1	2	1	2	1
2	1	1	1	2	1	1	2	1	2	2	1	1	1	1	2	1	2	1
2	1	1	1	1	2	1	2	1	2	2	1	1	1	1	2	1	2	1
2	1	1	2	1	1	1	2	1	2	2	1	1	1	1	2	1	2	1
2	2	2	1	2	2	1	2	1	2	2	1	1	1	1	2	1	2	1
2	2	2	1	2	2	2	2	1	2	2	1	1	1	1	2	1	2	1
2	2	2	2	2	2	1	2	1	2	2	1	1	1	1	2	1	2	1
2	2	2	2	1	2	1	1	1	2	2	1	1	1	1	2	1	2	1
2	2	1	1	2	1	1	2	1	2	2	1	1	1	1	1	1	2	2
2	2	1	2	1	2	1	2	1	2	2	1	1	1	1	1	1	2	2
2	2	1	2	1	2	1	2	1	2	2	1	1	1	1	1	1	2	1
2	2	1	1	2	1	2	2	1	2	2	1	1	1	1	2	2	2	1
2	2	1	1	1	1	1	2	1	2	2	1	1	1	1	2	1	2	1
2	2	1	2	2	2	2	2	1	2	2	1	1	1	1	2	2	2	1
2	2	1	2	2	2	2	2	1	2	2	1	1	1	1	2	2	2	1
2	2	1	2	1	2	1	2	1	2	2	1	1	1	1	2	1	2	1
2	2	1	1	2	2	2	2	1	2	1	1	2	1	1	2	2	2	2
2	2	1	1	2	1	1	2	1	2	1	1	2	1	1	2	2	2	2
2	2	1	1	2	2	2	2	1	2	1	1	2	1	1	2	1	2	2
2	2	1	2	1	1	1	2	1	2	1	1	2	1	1	2	2	2	2
2	2	1	2	1	1	1	2	1	2	1	1	2	1	1	2	1	2	2
2	2	1	2	1	1	1	2	1	2	1	1	2	1	1	2	1	2	2
2	2	1	2	1	1	1	2	1	2	1	1	2	1	1	2	1	2	2
2	2	1	1	2	1	1	2	1	2	2	1	1	1	1	2	1	2	1
2	2	1	1	2	1	1	2	1	2	2	1	1	1	1	2	1	2	1
2	2	1	2	1	1	1	2	1	2	2	1	1	1	1	2	1	2	1
2	2	1	2	1	1	1	2	1	2	2	1	1	1	1	2	1	2	2
2	2	1	2	1	1	1	2	1	2	2	1	1	1	1	2	1	2	1
2	2	1	1	2	1	2	2	1	2	2	1	2	1	1	2	1	2	2
2	2	1	2	2	2	1	2	1	2	2	1	2	1	1	2	2	2	2
2	2	1	2	2	1	1	2	1	2	2	1	2	1	1	2	2	2	2
2	2	1	2	1	1	1	2	1	2	2	1	2	1	1	2	1	2	2
2	2	1	2	1	1	1	2	1	2	2	1	2	1	1	2	1	2	2
2	2	1	1	1	1	1	2	1	2	2	1	2	1	1	2	1	2	1
2	2	1	2	1	2	1	2	1	2	2	1	2	1	1	2	1	2	1
2	2	1	2	1	2	1	2	1	2	2	1	2	1	1	2	1	2	1
2	2	1	2	1	2	1	2	1	2	2	1	2	1	1	2	1	2	2
2	2	1	2	1	2	1	2	1	2	2	2	2	1	2	1	1	2	2
2	2	1	2	2	2	2	2	1	2	2	2	2	1	2	1	1	2	2
2	2	1	1	2	2	2	2	1	2	1	2	1	1	2	2	2	2	2
2	2	1	1	2	2	2	2	1	2	1	2	1	1	2	2	2	2	2
2	2	1	1	1	1	1	2	1	2	1	2	1	1	2	2	1	2	2
2	2	1	2	2	2	2	2	1	2	1	2	1	1	2	2	2	2	2
2	2	1	2	1	1	1	2	1	2	1	2	1	1	2	2	1	2	2
2	1	1	1	2	2	2	2	1	2	2	1	1	1	2	2	2	2	2
2	1	1	1	2	2	2	2	1	2	2	1	1	1	2	2	2	2	2
2	1	1	1	1	2	1	2	1	2	2	1	1	1	2	2	1	2	2
2	1	1	1	2	2	2	2	1	2	2	1	1	1	2	2	1	2	2
2	1	1	2	1	2	1	2	1	2	2	1	1	1	2	2	1	2	2
2	1	1	2	1	2	1	2	1	2	2	1	1	1	2	2	1	2	2
2	1	1	2	1	2	1	2	1	2	2	1	1	1	2	2	1	2	2
2	2	2	1	2	2	2	2	1	2	2	1	1	1	2	2	2	2	2
2	2	2	1	1	1	1	2	1	2	2	1	1	1	2	2	1	2	2
2	2	2	2	2	2	2	2	1	2	2	1	1	1	2	2	2	2	2
2	2	2	2	1	2	1	2	1	2	2	1	1	1	2	2	1	2	2
2	2	1	1	1	1	1	2	1	2	2	1	1	1	2	2	1	2	2
2	2	1	1	2	2	2	2	1	2	2	1	1	1	2	2	1	2	2
2	2	1	2	2	2	2	2	1	2	2	1	1	1	2	2	2	2	2
2	2	1	2	1	2	1	2	1	2	2	1	1	1	2	2	1	2	2
2	2	1	2	1	2	1	2	1	2	2	1	1	1	2	2	1	2	2
2	2	1	2	1	2	1	2	1	2	2	1	1	1	2	2	1	2	2
2	2	1	1	2	2	2	2	1	2	2	1	2	1	2	1	1	2	2
2	2	1	2	1	2	1	2	1	2	2	1	2	1	2	1	1	2	2
2	2	1	1	1	1	1	2	1	2	1	1	1	1	1	2	1	2	1
2	2	1	2	2	2	2	2	1	2	1	1	1	1	1	2	2	2	1
2	2	1	2	1	2	1	2	1	2	1	1	1	1	1	2	1	2	1
2	2	1	2	1	2	1	2	1	2	1	1	1	1	1	2	1	2	1
2	2	1	2	1	2	1	2	1	2	1	1	1	1	1	2	1	2	1
2	2	1	2	1	2	1	2	1	2	1	1	1	1	1	2	1	2	1
2	2	1	1	2	1	1	1	1	2	1	1	1	1	1	2	1	2	1
2	2	1	1	2	1	2	2	1	2	1	1	1	1	1	2	1	2	1
2	2	1	2	2	2	2	2	1	2	1	1	1	1	1	2	2	2	1
2	2	1	2	1	2	1	2	1	2	1	1	1	1	1	2	2	2	1
2	2	1	2	1	2	1	2	1	2	1	1	1	1	1	2	1	2	1
2	2	1	2	1	1	1	2	1	2	1	1	1	1	1	2	1	2	1
2	2	1	1	2	1	2	2	1	2	2	1	1	1	1	2	1	2	2
2	2	1	2	1	1	1	1	1	2	2	1	1	1	1	2	1	2	2
2	2	1	2	1	1	1	2	1	2	2	1	1	1	1	2	1	2	2
2	2	1	2	2	2	2	2	1	2	2	1	1	1	1	2	1	2	2
2	1	1	1	2	2	2	2	1	2	2	2	1	1	1	2	2	2	2
2	1	1	1	2	2	2	2	1	2	2	2	1	1	1	2	1	2	2
2	1	1	1	2	1	2	2	1	2	2	2	1	1	1	2	1	2	2
2	1	1	2	1	1	1	2	1	2	2	2	1	1	1	2	1	2	2
2	1	1	2	1	1	1	2	1	2	2	2	1	1	1	2	1	2	2
2	2	1	1	2	2	2	2	1	2	1	1	1	1	1	2	2	2	2
2	2	1	1	2	1	2	2	1	2	1	1	1	1	1	2	1	2	2
2	2	1	1	2	1	2	2	1	2	1	1	1	1	1	2	1	2	2
2	2	1	1	2	1	2	2	1	2	1	1	1	1	1	2	1	2	2
2	2	1	2	1	1	1	2	1	2	1	1	1	1	1	2	1	2	2
2	2	1	2	1	1	1	2	1	2	1	1	1	1	1	2	1	2	2
2	2	1	2	1	1	1	2	1	2	1	1	1	1	1	2	1	2	2
2	2	1	1	2	2	2	2	1	2	2	1	1	1	1	2	2	2	2
2	2	1	1	2	1	2	2	1	2	2	1	1	1	1	2	2	2	1
2	2	1	1	2	1	2	2	1	2	2	1	1	1	1	2	1	2	1
2	2	1	1	2	1	2	2	1	2	2	1	1	1	1	2	1	2	1
2	2	1	2	1	1	1	2	1	2	2	1	1	1	1	2	1	2	1
2	2	1	2	1	1	1	2	1	2	2	1	1	1	1	2	1	2	1
2	2	1	2	1	1	1	2	1	2	2	1	1	1	1	2	1	2	1
2	2	1	2	1	1	1	1	1	2	2	1	1	1	1	2	1	2	2
2	2	1	1	1	1	1	2	1	2	1	1	1	1	1	2	1	2	2
2	2	1	2	2	2	2	2	1	2	1	1	1	1	1	2	2	2	2
2	2	1	2	2	2	2	2	1	2	1	1	1	1	1	2	2	2	2
2	2	1	2	1	1	1	2	1	2	1	1	1	1	1	2	1	2	2
2	2	1	1	2	2	2	2	1	2	2	1	1	1	2	2	1	2	2
2	2	1	1	1	1	1	2	1	2	2	1	1	1	2	2	1	2	2
2	2	1	1	2	1	2	2	1	2	2	1	1	1	2	2	1	2	2
2	2	1	2	2	2	2	2	1	2	2	1	1	1	2	2	2	2	2
2	2	1	2	1	2	1	2	1	2	2	1	1	1	2	2	1	2	2
2	2	1	2	1	2	1	2	1	2	2	1	1	1	2	2	1	2	2
2	2	1	2	1	2	1	2	1	2	2	1	1	1	2	2	1	2	2
2	2	1	2	1	2	1	2	1	2	2	1	1	1	2	2	1	2	2
2	2	1	2	1	2	1	2	1	2	2	1	1	1	2	2	1	2	2
2	2	1	1	1	1	1	2	1	2	2	1	1	1	2	2	1	2	2
2	2	1	1	1	1	2	2	1	2	2	1	1	1	2	2	1	2	2
2	2	1	2	2	2	2	2	1	2	2	1	1	1	2	2	2	2	2
2	2	1	2	1	1	1	2	1	2	2	1	1	1	2	2	1	2	2
2	2	1	1	2	1	2	2	1	2	2	1	2	1	1	2	1	2	2
2	2	1	2	1	1	1	2	1	2	2	1	2	1	1	2	1	2	2
2	2	1	2	1	1	1	1	1	2	2	1	2	1	1	2	1	2	2
2	2	1	2	1	1	1	2	1	2	2	1	2	1	1	2	1	2	2
2	2	1	1	2	2	2	2	1	2	1	1	2	1	2	2	2	2	2
2	2	1	1	2	1	2	2	1	2	1	1	2	1	2	2	2	2	2
2	2	1	2	2	2	2	2	1	2	1	1	2	1	2	2	2	2	2
2	2	1	2	1	1	1	1	1	2	1	1	2	1	2	2	1	2	2
2	2	2	1	2	2	2	1	1	2	1	1	1	1	2	1	2	2	1
2	2	2	1	2	1	2	2	1	2	1	1	1	1	2	1	1	2	2
2	2	2	2	1	1	1	2	1	2	1	1	1	1	2	1	1	2	2
2	1	1	2	1	2	1	2	1	2	1	1	1	1	2	1	1	2	2
2	1	1	2	1	1	1	2	1	2	1	1	1	1	2	1	1	2	2
2	2	1	1	2	2	2	2	1	2	2	1	1	1	2	1	1	2	2
2	2	1	2	1	2	1	2	1	2	2	1	1	1	2	1	1	2	2
2	1	1	1	2	1	2	2	1	2	2	1	1	1	2	1	1	2	2
2	1	1	2	1	2	1	2	1	2	2	1	1	1	2	1	1	2	2
2	2	2	1	2	2	2	2	1	2	2	1	1	1	2	2	2	2	2
2	2	2	1	2	2	2	2	1	2	2	1	1	1	2	2	1	2	2
2	2	2	1	2	2	2	2	1	2	2	1	1	1	2	2	1	2	2
2	2	2	2	1	1	1	2	1	2	2	1	1	1	2	2	1	2	2
2	2	1	1	2	2	2	2	1	2	1	1	1	1	2	2	1	2	2
2	2	1	2	2	2	2	2	1	2	1	1	1	1	2	2	2	2	2
2	2	1	2	2	2	2	2	1	2	1	1	1	1	2	2	2	2	2
2	2	1	2	2	2	2	2	1	2	1	1	1	1	2	2	2	2	2
2	2	1	2	1	1	1	2	1	2	1	1	1	1	2	2	1	2	2
2	2	2	1	2	2	2	2	1	2	2	1	1	1	2	2	1	2	2
2	2	2	1	1	1	1	2	1	2	2	1	1	1	2	2	1	2	2
2	2	2	2	2	2	2	2	1	2	2	1	1	1	2	2	2	2	2
2	2	2	2	2	2	2	2	1	2	2	1	1	1	2	2	2	2	2
2	2	2	2	1	1	1	2	1	2	2	1	1	1	2	2	1	2	2
2	2	2	1	1	2	1	2	1	2	1	2	2	2	2	1	1	2	2
2	2	2	2	2	2	2	2	1	2	1	2	2	2	2	1	1	2	2
2	2	2	2	2	2	2	2	1	2	1	2	2	2	2	1	1	2	2
2	2	1	2	2	2	2	2	1	2	2	1	2	1	2	1	1	2	1
2	2	1	2	1	1	1	2	1	2	2	1	2	1	2	1	1	2	1
2	2	1	2	2	2	2	2	1	2	2	1	2	1	2	1	1	2	2
2	2	1	1	2	2	2	2	1	2	1	1	2	1	2	2	2	2	2
2	2	1	1	1	1	1	2	1	2	1	1	2	1	2	2	1	2	2
2	2	1	1	1	1	2	2	1	2	1	1	2	1	2	2	1	2	2
2	2	1	2	1	1	1	2	1	2	1	1	2	1	2	2	1	2	2
2	2	1	2	1	1	1	2	1	2	1	1	2	1	2	2	1	2	2
2	2	1	2	1	1	1	2	1	2	1	1	2	1	2	2	1	2	2
2	1	1	1	2	1	2	2	1	2	2	1	2	1	2	2	1	2	2
2	1	1	1	2	1	2	2	1	2	2	1	2	1	2	2	1	2	2
2	1	1	2	2	1	2	2	1	2	2	1	2	1	2	2	2	2	2
2	1	1	2	1	1	1	2	1	2	2	1	2	1	2	2	1	2	2
2	1	1	2	1	1	1	2	1	2	2	1	2	1	2	2	1	2	2
2	1	1	2	2	2	2	2	1	2	2	1	2	1	2	2	1	2	2
2	2	1	1	2	2	2	2	1	2	1	1	1	1	2	2	1	2	2
2	2	1	1	2	2	2	2	1	2	1	1	1	1	2	2	1	2	2
2	2	1	2	2	2	2	2	1	2	1	1	1	1	2	2	1	2	2
2	2	1	2	1	2	1	2	1	2	1	1	1	1	2	2	1	2	2
2	2	1	2	1	2	1	2	1	2	1	1	1	1	2	2	1	2	2
2	2	2	2	1	2	1	1	1	2	2	2	2	1	2	1	1	2	1
2	2	1	1	1	1	1	1	1	2	1	1	1	1	1	2	1	2	1
2	2	1	2	1	2	1	2	1	2	1	1	1	1	1	2	1	2	1
2	2	1	2	1	2	1	2	1	2	1	1	1	1	1	2	1	2	1
2	2	1	2	1	1	1	2	1	2	1	1	1	1	1	2	1	2	1
2	2	2	1	2	2	2	2	1	2	2	1	1	1	2	2	2	2	1
2	2	2	1	2	2	2	2	1	2	2	1	1	1	2	2	2	2	1
2	2	2	1	2	1	2	2	1	2	2	1	1	1	2	2	1	2	1
2	2	2	1	2	1	2	2	1	2	2	1	1	1	2	2	1	2	1
2	2	2	2	1	1	1	2	1	2	2	1	1	1	2	2	1	2	1
2	2	2	1	1	1	1	2	1	2	2	1	2	1	2	1	1	2	1
2	2	2	2	2	1	2	2	1	2	2	1	2	1	2	1	1	2	1
2	1	2	1	1	1	1	1	1	2	1	1	2	1	1	2	1	2	2
2	1	2	1	2	1	2	2	1	2	1	1	2	1	1	2	1	2	2
2	1	2	2	2	2	2	2	1	2	1	1	2	1	1	2	2	2	2
2	1	2	2	1	1	1	2	1	2	1	1	2	1	1	2	1	2	2
2	1	2	2	1	1	1	2	1	2	1	1	2	1	1	2	1	2	2
2	2	2	1	2	2	2	2	1	2	2	1	2	1	2	2	2	2	2
2	2	2	1	2	2	2	2	1	2	2	1	2	1	2	2	1	2	1
2	2	2	1	2	1	2	2	1	2	2	1	2	1	2	2	1	2	1
2	2	2	2	1	1	1	2	1	2	2	1	2	1	2	2	1	2	2
2	2	2	2	2	2	2	2	1	2	2	1	2	1	2	2	1	2	2
2	2	2	2	1	1	1	2	1	2	2	1	2	1	2	2	1	2	1
2	2	1	1	2	1	2	2	1	2	2	1	1	1	2	1	1	2	1
2	2	1	2	1	2	1	2	1	2	2	1	1	1	2	1	1	2	1
2	2	1	2	1	1	1	2	1	2	2	1	1	1	2	1	1	2	1
2	2	1	1	2	2	2	2	1	2	2	2	1	1	1	2	2	2	2
2	2	1	1	2	1	2	2	1	2	2	2	1	1	1	2	1	2	2
2	2	1	1	2	1	2	1	1	2	2	2	1	1	1	2	1	2	2
2	2	1	2	1	1	1	2	1	2	2	2	1	1	1	2	1	2	2
2	2	1	2	1	1	1	2	1	2	2	2	1	1	1	2	1	2	2
2	2	1	1	2	2	2	2	1	2	2	2	2	2	2	2	2	2	2
2	2	1	1	1	1	1	2	1	2	2	2	2	2	2	2	1	2	2
2	2	1	1	2	1	1	2	1	2	2	2	2	2	2	2	1	2	2
2	2	1	1	1	1	1	2	1	2	2	2	2	2	2	2	1	2	2
2	2	1	2	2	1	1	2	1	2	2	2	2	2	2	2	1	2	2
2	2	1	2	1	1	1	2	1	2	2	2	2	2	2	2	1	2	2
2	2	1	2	1	1	1	2	1	2	2	2	2	2	2	2	1	2	2
2	2	1	2	1	1	1	2	1	2	2	2	2	2	2	2	1	2	2
2	2	1	2	1	1	1	2	1	2	2	2	2	2	2	2	1	2	2
2	2	1	1	2	1	1	2	1	2	2	2	1	1	2	2	1	2	2
2	2	1	1	2	2	1	2	1	2	2	2	1	1	2	2	1	2	2
2	2	1	2	1	2	1	2	1	2	2	2	1	1	2	2	1	2	2
2	2	1	2	1	2	1	2	1	2	2	2	1	1	2	2	1	2	2
2	2	1	2	1	1	1	2	1	2	2	2	1	1	2	2	1	2	2
2	2	1	2	2	2	1	2	1	2	2	2	1	1	2	2	1	2	2
2	2	1	1	1	1	1	2	1	2	1	1	1	1	2	2	1	2	2
2	2	1	1	1	1	1	2	1	2	1	1	1	1	2	2	1	2	2
2	2	1	2	2	2	2	2	1	2	1	1	1	1	2	2	2	2	2
2	2	1	2	1	1	1	2	1	2	1	1	1	1	2	2	1	2	2
2	2	1	1	2	2	2	2	1	2	2	2	2	1	1	2	2	2	2
2	2	1	1	1	1	2	2	1	2	2	2	2	1	1	2	1	2	2
2	2	1	2	2	2	1	2	1	2	2	2	2	1	1	2	1	2	2
2	2	1	2	1	2	1	2	1	2	2	2	2	1	1	2	1	2	2
2	2	2	1	2	2	2	2	1	1	2	1	2	1	2	1	1	2	2
2	2	2	2	1	2	1	2	1	1	2	1	2	1	2	1	1	2	2
2	2	1	1	1	2	2	2	1	2	2	1	1	1	1	1	1	2	2
2	2	1	2	2	2	2	2	1	2	2	1	1	1	1	1	2	2	2
2	2	1	2	1	1	1	2	1	2	2	1	1	1	1	1	1	2	2
2	2	2	1	2	2	1	2	1	2	1	1	2	2	2	2	1	2	1
2	2	2	1	2	2	2	2	1	2	1	1	2	2	2	2	1	2	1
2	2	2	2	1	2	1	2	1	2	1	1	2	2	2	2	1	2	1
2	2	2	2	1	2	1	2	1	2	1	1	2	2	2	2	1	2	1
2	1	1	1	2	2	1	2	1	2	2	2	2	1	1	2	1	2	2
2	1	1	1	2	2	1	2	1	2	2	2	2	1	1	2	1	2	2
2	1	1	1	1	1	1	2	1	2	2	2	2	1	1	2	1	2	2
2	1	1	2	1	1	1	2	1	2	2	2	2	1	1	2	1	2	2
2	2	1	1	2	2	1	2	1	2	2	2	1	1	2	2	2	2	2
2	2	1	1	1	1	1	2	1	2	2	2	1	1	2	2	1	2	2
2	2	1	2	2	2	2	2	1	2	2	2	1	1	2	2	2	2	2
2	2	1	2	1	1	1	2	1	2	2	2	1	1	2	2	1	2	2
2	2	1	2	1	1	1	2	1	2	2	2	1	1	2	2	1	2	2
2	2	1	2	1	1	1	2	1	2	2	2	1	1	2	2	1	2	2
2	2	1	1	2	2	2	2	1	2	2	1	1	1	1	2	2	2	2
2	2	1	1	2	2	1	2	1	2	2	1	1	1	1	2	1	2	2
2	2	1	1	2	2	1	2	1	2	2	1	1	1	1	2	1	2	2
2	2	1	1	2	2	1	2	1	2	2	1	1	1	1	2	1	2	2
2	2	1	2	1	2	1	2	1	2	2	1	1	1	1	2	1	2	2
2	2	1	2	1	2	1	2	1	2	2	1	1	1	1	2	1	2	2
2	1	1	1	2	2	2	2	1	2	2	1	1	1	1	2	2	2	2
2	1	1	1	2	1	1	2	1	2	2	1	1	1	1	2	1	2	2
2	1	1	2	1	2	1	2	1	2	2	1	1	1	1	2	1	2	2
2	1	1	2	1	1	1	2	1	2	2	1	1	1	1	2	1	2	2
2	2	1	1	1	1	1	1	1	1	2	1	1	1	2	1	1	2	1
2	2	1	2	1	2	1	2	1	1	2	1	1	1	2	1	1	2	1
2	2	1	2	1	1	1	2	1	1	2	1	1	1	2	1	1	2	1
2	2	1	1	2	2	1	2	1	2	2	2	2	1	2	2	1	2	2
2	2	1	2	1	2	1	2	1	2	2	2	2	1	2	2	2	2	2
2	2	1	2	1	2	1	2	1	2	2	2	2	1	2	2	1	2	2
2	2	1	2	1	2	1	2	1	2	2	2	2	1	2	2	1	2	2
2	2	1	2	1	2	1	2	1	2	2	2	2	1	2	2	1	2	2
2	2	1	1	1	1	1	2	1	2	2	1	2	1	2	2	1	2	2
2	2	1	1	2	2	1	2	1	2	2	1	2	1	2	2	1	2	2
2	2	1	1	2	2	1	2	1	2	2	1	2	1	2	2	1	2	2
2	2	1	2	2	2	1	2	1	2	2	1	2	1	2	2	1	2	2
2	2	1	2	1	1	1	1	1	2	2	1	2	1	2	2	1	2	2
2	2	1	1	2	2	1	2	1	2	2	2	2	1	1	1	1	2	2
2	2	1	2	1	1	1	2	1	2	2	2	2	1	1	1	1	2	1
2	2	1	1	2	1	2	2	1	2	2	1	2	1	1	2	1	2	2
2	2	1	2	1	2	1	2	1	2	2	1	2	1	1	2	1	2	2
2	2	1	2	2	2	1	2	1	2	2	1	2	1	1	2	1	2	2
2	2	1	2	1	2	1	2	1	2	2	1	2	1	1	2	1	2	2
2	2	1	2	1	2	1	2	1	2	2	1	2	1	1	2	1	2	2
2	2	1	2	1	2	1	2	1	2	2	1	2	1	1	2	1	2	2
2	2	1	1	2	1	1	2	1	2	2	1	1	1	2	2	1	2	2
2	2	1	1	2	2	2	2	1	2	2	1	1	1	2	2	1	2	2
2	2	1	1	2	2	1	2	1	2	2	1	1	1	2	2	1	2	2
2	2	1	1	2	2	2	2	1	2	2	1	1	1	2	2	1	2	2
2	2	1	2	2	2	2	2	1	2	2	1	1	1	2	2	2	2	2
2	2	1	2	1	1	1	2	1	2	2	1	1	1	2	2	1	2	2
2	2	1	2	1	1	1	2	1	2	2	1	1	1	2	2	1	2	2
2	2	1	1	2	2	1	2	1	2	2	1	2	1	2	2	1	2	1
2	2	1	1	2	2	2	2	1	2	2	1	2	1	2	2	1	2	1
2	2	1	1	2	2	2	2	1	2	2	1	2	1	2	2	1	2	1
2	2	1	2	1	2	1	2	1	2	2	1	2	1	2	2	1	2	1
2	2	1	2	1	2	1	2	1	2	2	1	2	1	2	2	1	2	1
2	2	1	2	1	1	1	2	1	2	2	1	2	1	2	2	1	2	1
2	2	2	1	1	1	1	2	1	2	2	1	2	1	2	1	1	2	1
2	2	1	1	2	2	2	2	1	2	2	2	2	1	2	2	2	2	2
2	2	1	1	1	1	1	2	1	2	2	2	2	1	2	2	1	2	2
2	2	1	1	1	2	1	2	1	2	2	2	2	1	2	2	1	2	1
2	2	1	1	1	2	1	2	1	2	2	2	2	1	2	2	1	2	2
2	2	1	2	2	2	2	2	1	2	2	2	2	1	2	2	2	2	2
2	2	1	2	1	2	1	1	1	2	2	2	2	1	2	2	1	2	2
2	2	1	2	1	2	1	2	1	2	2	2	2	1	2	2	1	2	1
2	1	1	1	2	2	2	2	1	2	2	1	2	1	2	2	2	2	2
2	1	1	1	2	2	2	2	1	2	2	1	2	1	2	2	2	2	2
2	1	1	1	2	2	1	2	1	2	2	1	2	1	2	2	1	2	1
2	1	1	2	1	2	1	2	1	2	2	1	2	1	2	2	1	2	2
2	1	1	2	1	2	1	2	1	2	2	1	2	1	2	2	1	2	2
2	2	1	1	2	2	2	2	1	2	2	1	2	1	2	2	2	2	2
2	2	1	1	2	2	1	1	1	2	2	1	2	1	2	2	1	2	2
2	2	1	2	2	2	2	2	1	2	2	1	2	1	2	2	2	2	2
2	2	1	2	1	2	1	2	1	2	2	1	2	1	2	2	1	2	2
2	2	1	1	2	2	1	1	1	2	2	1	1	1	2	2	1	2	2
2	2	1	1	2	2	2	2	1	2	2	1	1	1	2	2	1	2	2
2	2	1	1	1	1	2	2	1	2	2	1	1	1	2	2	1	2	2
2	2	1	2	2	1	1	2	1	2	2	1	1	1	2	2	1	2	2
2	2	1	2	1	1	1	2	1	2	2	1	1	1	2	2	1	2	2
2	1	2	1	2	2	2	2	1	2	2	1	1	1	1	2	2	2	2
2	1	2	1	1	1	1	2	1	2	2	1	1	1	1	2	1	2	1
2	1	2	1	2	1	2	2	1	2	2	1	1	1	1	2	1	2	2
2	1	2	2	1	1	1	2	1	2	2	1	1	1	1	2	1	2	2
2	1	2	2	1	1	1	2	1	2	2	1	1	1	1	2	1	2	1
2	1	2	2	1	1	1	2	1	2	2	1	1	1	1	2	1	2	2
2	1	1	1	2	2	2	2	1	1	2	1	1	1	2	2	2	2	2
2	1	1	1	2	1	1	2	1	1	2	1	1	1	2	2	1	2	1
2	1	1	1	1	1	1	2	1	1	2	1	1	1	2	2	1	2	2
2	1	1	2	1	2	1	2	1	1	2	1	1	1	2	2	1	2	1
2	1	1	2	1	1	1	2	1	1	2	1	1	1	2	2	1	2	2
2	2	1	2	1	2	1	2	1	2	2	2	2	1	2	1	1	2	2
2	2	2	1	2	1	2	2	1	2	1	2	1	2	2	2	1	2	2
2	2	2	2	2	2	1	2	1	2	1	2	1	2	2	2	1	2	2
2	2	2	2	1	1	1	2	1	2	1	2	1	2	2	2	1	2	2
2	2	2	2	1	1	1	2	1	2	1	2	1	2	2	2	1	2	2
2	2	1	1	1	1	1	2	1	2	2	1	1	1	2	2	1	2	2
2	2	1	1	1	1	1	1	1	2	2	1	1	1	2	2	1	2	2
2	2	1	2	1	2	1	2	1	2	2	1	1	1	2	2	1	2	2
2	2	1	2	1	2	1	2	1	2	2	1	1	1	2	2	1	2	2
2	2	1	1	2	1	1	1	1	2	2	1	2	1	2	2	2	2	2
2	2	1	1	2	2	1	2	1	2	2	1	2	1	2	2	1	2	2
2	2	1	1	2	2	1	2	1	2	2	1	2	1	2	2	1	2	2
2	2	1	1	2	2	1	2	1	2	2	1	2	1	2	2	1	2	2
2	2	1	2	2	2	1	2	1	2	2	1	2	1	2	2	2	2	2
2	2	1	2	1	1	1	2	1	2	2	1	2	1	2	2	1	2	2
2	2	1	2	1	2	1	2	1	2	2	1	2	1	2	2	1	2	2
2	2	1	2	1	1	1	2	1	2	2	1	2	1	2	2	1	2	2
2	2	1	1	2	2	2	2	1	2	1	1	2	1	2	2	2	2	2
2	2	1	1	2	2	2	2	1	2	1	1	2	1	2	2	1	2	2
2	2	1	1	1	2	1	2	1	2	1	1	2	1	2	2	1	2	2
2	2	1	2	1	2	1	2	1	2	1	1	2	1	2	2	1	2	2
2	2	2	1	2	2	2	2	1	2	2	2	1	1	2	2	2	2	2
2	2	2	1	2	2	2	2	1	2	2	2	1	1	2	2	1	1	1
2	2	2	1	2	2	2	2	1	2	2	2	1	1	2	2	1	2	2
2	2	2	1	2	2	2	2	1	2	2	2	1	1	2	2	1	2	2
2	2	2	2	1	1	1	2	1	2	2	2	1	1	2	2	1	2	2
2	2	2	2	1	1	1	2	1	2	2	2	1	1	2	2	1	2	2
2	2	2	2	1	1	1	2	1	2	2	2	1	1	2	2	1	2	2
2	1	1	1	1	1	1	2	1	2	2	1	1	1	1	2	1	2	2
2	1	1	1	1	1	2	2	1	2	2	1	1	1	1	2	1	2	2
2	1	1	2	1	1	1	2	1	2	2	1	1	1	1	2	1	2	2
2	1	1	2	1	1	1	1	1	2	2	1	1	1	1	2	1	2	2
2	1	1	2	1	1	1	2	1	2	2	1	1	1	1	2	1	2	1
2	1	1	2	1	1	1	2	1	2	2	1	1	1	1	2	1	2	2
2	2	1	1	2	1	1	1	1	2	2	1	1	1	1	2	2	2	2
2	2	1	1	1	1	1	2	1	2	2	1	1	1	1	2	1	2	2
2	2	1	2	1	1	1	2	1	2	2	1	1	1	1	2	1	2	2
2	2	1	2	1	1	1	1	1	2	2	1	1	1	1	2	1	2	2
2	2	1	2	1	1	1	2	1	2	2	1	1	1	1	2	1	2	2
2	2	1	1	1	1	1	2	1	2	2	1	1	1	2	1	1	2	2
2	2	1	2	1	2	1	2	1	2	2	1	1	1	2	1	1	2	1
2	2	1	2	2	2	2	2	1	2	2	1	1	1	2	1	1	2	1
2	2	1	1	2	1	1	2	1	2	2	1	2	1	2	1	2	2	1
2	2	1	2	1	1	1	2	1	2	2	1	2	1	2	1	1	2	1
2	2	2	1	2	1	1	2	1	2	2	2	1	1	2	1	1	2	1
2	2	2	1	2	1	1	2	1	2	2	2	1	1	2	1	1	2	1
2	2	2	2	1	2	1	2	1	2	2	2	1	1	2	1	1	2	1
2	2	1	1	1	1	1	2	1	1	2	1	2	1	2	2	1	2	2
2	2	1	1	2	2	2	2	1	1	2	1	2	1	2	2	1	2	1
2	2	1	2	2	2	2	2	1	1	2	1	2	1	2	2	2	2	2
2	2	1	2	2	2	2	2	1	1	2	1	2	1	2	2	2	2	2
2	2	1	2	1	2	2	2	1	1	2	1	2	1	2	2	1	2	2
2	2	2	1	1	2	1	1	1	2	2	2	2	1	2	2	2	2	1
2	2	2	1	1	2	1	2	1	2	2	2	2	1	2	2	1	2	1
2	2	2	1	1	1	1	1	1	2	2	2	2	1	2	2	1	2	1
2	2	2	2	2	2	1	1	1	2	2	2	2	1	2	2	2	2	1
2	2	2	2	1	2	1	2	1	2	2	2	2	1	2	2	1	2	1
2	2	2	1	2	1	1	2	1	2	2	2	2	1	2	2	1	2	1
2	2	2	1	2	1	1	1	1	2	2	2	2	1	2	2	1	2	1
2	2	2	1	2	1	1	2	1	2	2	2	2	1	2	2	1	2	1
2	2	2	2	2	2	2	2	1	2	2	2	2	1	2	2	2	2	1
2	2	2	2	1	1	1	2	1	2	2	2	2	1	2	2	1	2	1
2	2	2	2	1	2	1	2	1	2	2	2	2	1	2	2	1	2	1
2	2	2	2	1	1	1	2	1	2	2	2	2	1	2	2	1	2	1
2	2	1	1	1	1	1	2	1	2	2	1	1	1	2	2	1	2	2
2	2	1	1	1	1	1	2	1	2	2	1	1	1	2	2	1	2	2
2	2	1	1	1	1	1	2	1	2	2	1	1	1	2	2	1	2	2
2	2	1	2	1	2	1	2	1	2	2	1	1	1	2	2	1	2	1
2	2	2	1	1	1	1	2	1	2	2	2	2	1	2	2	2	2	2
2	2	2	1	1	2	1	2	1	2	2	2	2	1	2	2	1	2	1
2	2	2	2	1	1	1	2	1	2	2	2	2	1	2	2	1	2	1
2	2	2	2	1	1	1	2	1	2	2	2	2	1	2	2	1	2	1
2	2	2	2	1	1	1	2	1	2	2	2	2	1	2	2	1	2	1
2	2	1	1	2	1	1	2	1	2	2	2	2	1	2	2	1	2	2
2	2	1	1	2	1	1	2	1	2	2	2	2	1	2	2	1	2	2
2	2	1	1	2	1	1	1	1	2	2	2	2	1	2	2	1	2	2
2	2	1	2	1	1	1	2	1	2	2	2	2	1	2	2	2	2	2
2	2	1	2	1	1	1	2	1	2	2	2	2	1	2	2	1	2	2
2	2	1	2	1	1	1	2	1	2	2	2	2	1	2	2	1	2	2
2	2	1	1	2	1	2	2	1	2	2	1	2	1	2	1	1	2	2
2	2	1	2	1	2	1	2	1	2	2	1	2	1	2	1	1	2	2
2	2	1	1	1	1	1	2	1	2	2	1	2	1	2	1	1	2	2
2	2	1	2	1	2	1	2	1	2	2	1	2	1	2	1	1	2	2
2	2	1	2	1	1	1	2	1	2	2	1	2	1	2	1	1	2	2
2	2	1	1	2	2	2	2	1	2	2	2	2	1	2	1	2	2	2
2	2	1	1	2	1	2	2	1	2	2	2	2	1	2	1	1	2	2
2	2	1	2	1	1	1	2	1	2	2	2	2	1	2	1	1	2	2
2	2	1	1	2	1	1	2	1	2	2	2	2	1	1	1	1	2	2
2	2	1	2	1	2	1	2	1	2	2	2	2	1	1	1	1	2	2
2	2	2	1	2	1	1	2	1	1	2	1	2	1	2	2	2	2	1
2	2	2	1	2	1	1	2	1	1	2	1	2	1	2	2	2	2	2
2	2	2	1	2	1	1	2	1	1	2	1	2	1	2	2	2	2	2
2	2	2	1	2	1	2	2	1	1	2	1	2	1	2	2	1	2	2
2	2	2	2	2	2	2	2	1	1	2	1	2	1	2	2	2	2	2
2	2	2	2	1	2	1	2	1	1	2	1	2	1	2	2	1	2	2
2	2	2	2	1	2	1	2	1	1	2	1	2	1	2	2	1	2	2
2	2	2	1	2	1	1	1	1	2	2	2	2	1	2	1	1	2	1
2	2	2	1	1	1	1	2	1	2	2	2	2	1	2	1	1	2	1
2	2	2	2	1	2	1	2	1	2	2	2	2	1	2	1	1	2	1
2	2	1	2	1	2	1	2	1	2	2	2	2	1	2	1	1	2	1
2	2	1	1	2	1	1	2	1	2	2	2	1	1	1	2	2	2	2
2	2	1	1	2	2	1	2	1	2	2	2	1	1	1	2	1	2	2
2	2	1	1	2	1	1	2	1	2	2	2	1	1	1	2	1	2	2
2	2	1	2	1	2	1	2	1	2	2	2	1	1	1	2	1	2	2
2	2	1	2	1	2	1	2	1	2	2	2	1	1	1	2	1	2	2
2	2	1	2	1	1	1	1	1	2	2	2	1	1	1	2	1	2	2
2	2	1	1	2	2	2	2	1	2	2	2	2	1	2	2	1	2	2
2	2	1	1	2	2	2	2	1	2	2	2	2	1	2	2	1	1	2
2	2	1	2	1	2	1	2	1	2	2	2	2	1	2	2	1	2	2
2	2	1	2	2	2	2	2	1	2	2	2	2	1	2	2	1	1	2
2	2	1	2	1	1	1	2	1	2	2	2	2	1	2	2	1	1	2
2	2	1	1	1	1	1	2	1	2	2	2	2	1	2	2	1	2	1
2	2	1	1	1	1	1	2	1	2	2	2	2	1	2	2	1	2	1
2	2	1	1	2	1	2	2	1	2	2	2	2	1	2	2	1	2	2
2	2	1	2	2	2	2	2	1	2	2	2	2	1	2	2	2	2	2
2	2	1	2	1	2	1	2	1	2	2	2	2	1	2	2	1	2	2
2	2	2	1	2	2	2	2	1	2	1	2	2	1	2	2	2	1	2
2	2	2	1	1	1	2	2	1	2	1	2	2	1	2	2	1	1	1
2	2	2	1	2	1	1	2	1	2	1	2	2	1	2	2	1	1	2
2	2	2	2	2	2	1	2	1	2	1	2	2	1	2	2	2	1	2
2	2	2	2	1	1	1	2	1	2	1	2	2	1	2	2	1	1	2
2	2	2	2	1	1	1	2	1	2	1	2	2	1	2	2	1	1	2
2	2	2	2	1	1	1	2	1	2	1	2	2	1	2	2	1	1	2
2	2	2	1	2	2	2	2	1	2	2	2	2	1	2	2	2	2	1
2	2	2	1	2	1	1	2	1	2	2	2	2	1	2	2	2	2	1
2	2	2	1	1	1	1	2	1	2	2	2	2	1	2	2	1	2	1
2	2	2	1	2	2	2	2	1	2	2	2	2	1	2	2	1	2	1
2	2	2	2	2	1	1	2	1	2	2	2	2	1	2	2	1	2	1
2	2	2	2	1	1	1	2	1	2	2	2	2	1	2	2	1	2	1
2	2	1	1	2	2	1	2	1	2	2	2	2	1	1	2	2	2	2
2	2	1	1	2	2	2	2	1	2	2	2	2	1	1	2	2	2	2
2	2	1	1	2	1	2	2	1	2	2	2	2	1	1	2	1	2	2
2	2	1	2	2	2	2	2	1	2	2	2	2	1	1	2	2	2	2
2	2	1	2	2	2	2	2	1	2	2	2	2	1	1	2	2	2	2
2	2	1	2	1	2	1	2	1	2	2	2	2	1	1	2	1	2	2
2	2	1	1	1	2	1	2	1	2	2	1	2	1	2	1	1	1	2
2	2	1	1	1	2	1	2	1	2	2	1	2	1	2	1	1	2	2
2	2	1	1	1	1	1	2	1	2	2	1	2	1	2	1	1	1	1
2	2	1	1	2	2	2	2	1	2	1	1	1	1	1	2	2	2	2
2	2	1	1	1	1	1	1	1	2	1	1	1	1	1	2	2	1	1
2	2	1	1	1	1	1	2	1	2	1	1	1	1	1	2	1	1	2
2	2	1	1	1	1	1	2	1	2	1	1	1	1	1	2	1	2	2
2	2	1	2	1	1	1	2	1	2	1	1	1	1	1	2	1	1	1
2	2	1	2	1	1	1	2	1	2	1	1	1	1	1	2	1	1	2
2	2	1	2	1	1	1	1	1	2	1	1	1	1	1	2	1	2	2
2	2	1	1	1	1	1	2	1	2	2	1	1	1	2	2	1	2	2
2	2	1	2	2	2	2	2	1	2	2	1	1	1	2	2	2	2	2
2	2	1	2	2	2	1	2	1	2	2	1	1	1	2	2	2	2	2
2	2	1	2	1	1	1	2	1	2	2	1	1	1	2	2	1	2	2
2	2	1	1	2	1	1	2	1	2	1	2	2	1	1	1	1	2	2
2	2	1	2	1	2	1	2	1	2	1	2	2	1	1	1	1	2	2
2	2	1	1	2	2	1	2	1	2	2	1	1	1	1	2	1	2	2
2	2	1	1	2	1	2	2	1	2	2	1	1	1	1	2	1	2	2
2	2	1	2	1	2	1	2	1	2	2	1	1	1	1	2	1	2	2
2	2	1	2	1	1	1	2	1	2	2	1	1	1	1	2	1	2	2
3	2	1	1	1	2	1	2	1	2	2	2	1	1	1	2	2	2	1
3	2	1	1	1	2	1	2	1	2	2	2	1	1	1	2	2	2	1
3	2	1	1	2	1	1	1	1	2	2	2	1	1	1	2	1	2	1
3	2	1	2	1	1	1	2	1	2	2	2	1	1	1	2	1	2	1
3	2	1	2	1	1	1	2	1	2	2	2	1	1	1	2	1	2	1
3	2	1	1	2	1	2	1	1	2	2	2	1	1	1	2	1	2	2
3	2	1	1	2	1	2	1	1	2	2	2	1	1	1	2	1	2	2
3	2	1	2	1	2	1	2	1	2	2	2	1	1	1	2	2	2	2
3	2	1	2	1	1	1	2	1	2	2	2	1	1	1	2	1	2	2
3	2	2	1	2	2	1	2	1	2	1	1	2	1	2	2	2	2	2
3	2	2	1	2	1	1	1	1	2	1	1	2	1	2	2	1	2	2
3	2	2	1	1	1	1	2	1	2	1	1	2	1	2	2	1	2	2
3	2	2	2	2	2	2	2	1	2	1	1	2	1	2	2	2	2	2
3	2	2	2	1	1	1	2	1	2	1	1	2	1	2	2	1	2	2
3	2	2	2	1	1	1	2	1	2	1	1	2	1	2	2	1	2	2
3	1	1	1	1	1	1	2	1	2	1	2	2	1	2	1	1	2	2
3	1	1	2	1	1	1	2	1	2	1	2	2	1	2	1	1	2	2
3	2	2	1	2	2	2	1	1	2	1	1	1	1	1	2	1	2	2
3	2	2	2	2	2	2	2	1	2	1	1	1	1	1	2	2	2	2
3	2	2	2	1	1	1	1	1	2	1	1	1	1	1	2	1	2	1
3	2	2	2	1	2	1	2	1	2	1	1	1	1	1	2	1	2	2
3	2	2	1	2	2	2	2	1	2	2	1	2	1	2	1	1	2	2
3	2	2	2	2	2	2	2	1	2	2	1	2	1	2	1	1	2	2
3	2	2	2	1	1	1	2	1	2	2	1	2	1	2	1	1	2	2
3	2	2	1	2	2	2	2	1	1	2	1	2	2	2	2	2	2	2
3	2	2	1	2	2	2	2	1	1	2	1	2	2	2	2	1	2	2
3	2	2	2	2	2	2	2	1	1	2	1	2	2	2	2	2	2	2
3	2	2	2	2	2	2	2	1	1	2	1	2	2	2	2	1	2	2
3	2	2	2	1	2	1	2	1	1	2	1	2	2	2	2	1	2	2
3	2	1	1	2	1	2	1	1	2	2	2	1	1	2	2	1	2	2
3	2	1	1	2	1	2	2	1	2	2	2	1	1	2	2	1	2	2
3	2	1	1	2	1	2	2	1	2	2	2	1	1	2	2	1	2	2
3	2	1	1	2	1	2	2	1	2	2	2	1	1	2	2	1	2	2
3	2	1	2	2	2	2	2	1	2	2	2	1	1	2	2	1	2	2
3	2	1	2	1	1	1	2	1	2	2	2	1	1	2	2	1	2	2
3	2	1	1	2	1	2	1	1	2	2	1	1	1	2	2	1	2	2
3	2	1	1	2	1	2	2	1	2	2	1	1	1	2	2	1	2	2
3	2	1	1	2	1	2	1	1	2	2	1	1	1	2	2	1	2	2
3	2	1	2	2	2	2	2	1	2	2	1	1	1	2	2	2	2	2
3	2	1	2	2	2	2	2	1	2	2	1	1	1	2	2	1	2	2
3	2	1	2	1	1	1	2	1	2	2	1	1	1	2	2	1	2	2
3	2	1	1	1	1	1	1	1	2	2	2	2	1	1	2	1	2	2
3	2	1	2	2	2	2	2	1	2	2	2	2	1	1	2	2	2	2
3	2	1	2	2	2	2	2	1	2	2	2	2	1	1	2	2	2	2
3	2	1	2	1	1	1	2	1	2	2	2	2	1	1	2	1	2	2
3	1	1	1	2	2	2	2	1	2	2	2	1	1	2	2	2	2	2
3	1	1	1	2	2	2	2	1	2	2	2	1	1	2	2	1	2	2
3	1	1	1	2	1	2	2	1	2	2	2	1	1	2	2	1	2	2
3	1	1	2	1	2	2	2	1	2	2	2	1	1	2	2	2	2	2
3	1	1	2	1	1	1	2	1	2	2	2	1	1	2	2	1	2	2
3	2	1	1	2	2	1	2	1	2	2	2	2	1	2	2	1	2	2
3	2	1	1	2	2	1	2	1	2	2	2	2	1	2	2	1	2	2
3	2	1	2	2	2	1	2	1	2	2	2	2	1	2	2	2	2	2
3	2	1	2	2	2	1	2	1	2	2	2	2	1	2	2	1	2	2
3	2	1	2	1	1	1	2	1	2	2	2	2	1	2	2	1	2	2
3	2	1	1	2	2	2	1	1	2	2	2	2	1	2	1	1	2	2
3	2	1	2	1	1	1	1	1	2	2	2	2	1	2	1	1	2	2
3	2	1	2	1	1	1	1	1	2	2	2	2	1	2	1	1	1	2
3	2	1	1	2	2	2	2	1	2	2	1	1	2	2	2	2	2	1
3	2	1	1	1	2	1	2	1	2	2	1	1	2	2	2	1	2	1
3	2	1	2	1	2	1	2	1	2	2	1	1	2	2	2	2	2	1
3	2	1	2	1	2	1	2	1	2	2	1	1	2	2	2	1	2	1
3	2	1	2	1	2	1	2	1	2	2	1	1	2	2	2	1	2	1
3	2	1	2	1	2	1	1	1	2	2	1	1	2	2	2	1	2	1
3	2	2	1	2	2	1	2	1	2	2	2	2	2	2	2	1	2	1
3	2	2	2	1	2	1	2	1	2	2	2	2	2	2	2	1	2	1
3	2	2	2	1	2	1	2	1	2	2	2	2	2	2	2	1	2	1
3	2	2	2	1	2	1	2	1	2	2	2	2	2	2	2	1	2	1
3	2	2	2	1	2	1	2	1	2	2	2	2	2	2	2	1	2	1
3	2	1	1	1	1	1	1	1	2	2	2	2	1	1	2	1	2	2
3	2	1	1	1	1	1	2	1	2	2	2	2	1	1	2	1	2	2
3	2	1	1	1	1	1	1	1	2	2	2	2	1	1	2	1	2	2
3	2	1	1	1	1	1	2	1	2	2	2	2	1	1	2	1	2	2
3	2	1	1	1	1	1	1	1	2	2	2	2	1	1	2	1	2	2
3	2	1	2	1	2	1	2	1	2	2	2	2	1	1	2	1	2	2
3	2	1	2	1	2	1	2	1	2	2	2	2	1	1	2	1	2	2
3	2	1	2	1	2	1	2	1	2	2	2	2	1	1	2	1	2	2
3	2	1	2	1	2	1	2	1	2	2	2	2	1	1	2	1	2	2
3	2	1	2	1	1	1	2	1	2	2	2	2	1	1	2	1	2	2
3	2	1	2	1	1	1	2	1	2	2	2	2	1	1	2	1	2	2
3	1	1	1	2	2	1	2	1	2	2	2	2	1	1	1	1	2	1
3	1	1	1	2	1	1	1	1	2	2	2	2	1	1	1	1	2	1
3	1	1	2	1	2	1	1	1	2	2	2	2	1	1	1	1	2	1
3	1	1	1	2	2	2	2	1	2	2	2	2	1	2	2	2	2	2
3	1	1	1	2	1	2	1	1	2	2	2	2	1	2	2	1	2	2
3	1	1	2	2	2	2	2	1	2	2	2	2	1	2	2	2	2	2
3	1	1	2	1	1	1	2	1	2	2	2	2	1	2	2	1	2	2
3	2	2	1	2	2	2	2	1	2	2	2	2	2	2	2	2	2	1
3	2	2	1	2	2	2	1	1	2	2	2	2	2	2	2	1	2	1
3	2	2	2	2	2	2	2	1	2	2	2	2	2	2	2	1	2	1
3	2	2	2	1	2	1	1	1	2	2	2	2	2	2	2	1	2	1
3	2	2	1	2	1	1	2	1	2	1	2	1	1	1	2	1	2	2
3	2	2	2	2	2	1	2	1	2	1	2	1	1	1	2	2	2	2
3	2	2	2	1	2	1	2	1	2	1	2	1	1	1	2	1	2	2
3	2	2	2	1	2	1	2	1	2	1	2	1	1	1	2	1	2	2
3	1	1	1	1	1	1	2	1	2	2	1	1	1	1	1	1	1	1
3	2	1	1	2	1	1	2	1	2	2	1	1	1	1	2	2	2	1
3	2	1	1	2	1	1	2	1	2	2	1	1	1	1	2	2	2	1
3	2	1	1	2	1	1	1	1	2	2	1	1	1	1	2	1	2	1
3	2	1	2	1	2	1	2	1	2	2	1	1	1	1	2	1	2	1
3	2	1	2	1	1	1	2	1	2	2	1	1	1	1	2	1	2	1
3	2	1	1	1	1	1	2	1	2	2	2	1	1	1	1	1	2	1
3	2	1	2	1	1	1	1	1	2	2	2	1	1	1	1	1	2	1
3	2	1	1	2	1	1	2	1	2	2	1	1	1	1	2	1	2	1
3	2	1	1	2	1	1	2	1	2	2	1	1	1	1	2	1	2	1
3	2	1	1	2	1	1	2	1	2	2	1	1	1	1	2	1	2	1
3	2	1	1	2	1	1	2	1	2	2	1	1	1	1	2	1	2	1
3	2	1	1	2	1	1	2	1	2	2	1	1	1	1	2	1	2	1
3	2	1	2	1	1	1	2	1	2	2	1	1	1	1	2	1	2	1
3	2	1	2	1	1	1	2	1	2	2	1	1	1	1	2	1	2	1
3	2	1	2	1	1	1	2	1	2	2	1	1	1	1	2	1	2	1
3	2	1	2	1	1	1	2	1	2	2	1	1	1	1	2	1	2	1
3	2	1	2	2	2	2	2	1	2	2	1	1	1	1	2	1	2	1
3	2	2	1	2	1	1	2	1	2	2	1	1	1	2	2	1	2	2
3	2	2	1	2	1	1	2	1	2	2	1	1	1	2	2	1	2	2
3	2	2	1	2	1	1	2	1	2	2	1	1	1	2	2	1	2	2
3	2	2	1	2	1	1	2	1	2	2	1	1	1	2	2	1	2	2
3	2	2	1	2	1	1	2	1	2	2	1	1	1	2	2	1	2	2
3	2	2	2	1	1	1	2	1	2	2	1	1	1	2	2	1	2	2
3	2	2	2	1	1	1	2	1	2	2	1	1	1	2	2	1	2	2
3	2	2	2	1	1	1	1	1	2	2	1	2	1	2	1	2	2	2
3	2	2	2	1	1	1	2	1	2	2	1	2	1	2	1	1	2	2
3	2	1	1	1	1	1	2	1	2	2	1	2	1	2	2	1	2	1
3	2	1	1	1	1	1	2	1	2	2	1	2	1	2	2	1	2	1
3	2	1	2	1	1	1	2	1	2	2	1	2	1	2	2	1	2	1
3	2	1	2	1	1	1	2	1	2	2	1	2	1	2	2	1	2	1
3	2	1	1	1	1	1	2	1	2	2	2	1	1	2	1	1	2	1
3	2	1	1	2	2	1	2	1	2	2	1	2	1	2	2	2	2	1
3	2	1	1	2	2	1	2	1	2	2	1	2	1	2	2	2	2	1
3	2	1	1	1	1	1	2	1	2	2	1	2	1	2	2	1	2	1
3	2	1	2	1	1	1	2	1	2	2	1	2	1	2	2	1	2	1
3	2	1	2	1	1	1	2	1	2	2	1	2	1	2	2	1	2	1
3	2	2	1	1	1	1	2	1	2	2	1	1	1	1	1	1	2	2
3	2	2	2	1	1	1	2	1	2	2	1	1	1	1	1	1	2	2
3	2	2	1	2	1	1	2	1	2	1	2	1	1	1	2	2	2	2
3	2	2	1	2	1	1	2	1	2	1	2	1	1	1	2	1	2	2
3	2	2	1	2	1	1	2	1	2	1	2	1	1	1	2	1	2	2
3	2	2	1	2	1	1	2	1	2	1	2	1	1	1	2	1	2	2
3	2	2	2	1	2	1	2	1	2	1	2	1	1	1	2	1	2	2
3	2	2	2	1	2	1	2	1	2	1	2	1	1	1	2	1	2	2
3	2	1	1	1	1	1	2	1	2	2	2	1	1	1	2	1	2	2
3	2	1	1	2	1	1	2	1	2	2	2	1	1	1	2	1	2	2
3	2	1	1	2	1	1	2	1	2	2	2	1	1	1	2	1	2	2
3	2	1	2	1	2	1	2	1	2	2	2	1	1	1	2	1	2	2
3	2	1	2	1	2	1	1	1	2	2	2	1	1	1	2	1	2	2
3	2	1	1	2	2	2	2	1	2	2	1	2	1	1	1	1	2	2
3	2	1	2	1	1	1	1	1	2	2	1	2	1	1	1	1	2	2
3	2	1	1	2	2	2	2	1	2	2	1	1	1	2	2	2	2	2
3	2	1	1	2	2	2	2	1	2	2	1	1	1	2	2	2	2	2
3	2	1	1	2	1	1	2	1	2	2	1	1	1	2	2	1	2	2
3	2	1	1	2	1	1	2	1	2	2	1	1	1	2	2	1	2	2
3	2	1	2	1	2	1	2	1	2	2	1	1	1	2	2	1	2	2
3	2	1	2	1	1	1	2	1	2	2	1	1	1	2	2	1	2	2
3	2	1	1	2	1	1	2	1	2	2	1	1	1	1	2	1	2	2
3	2	1	1	2	1	1	2	1	2	2	1	1	1	1	2	1	2	2
3	2	1	1	2	1	1	2	1	2	2	1	1	1	1	2	1	2	2
3	2	1	1	2	1	1	2	1	2	2	1	1	1	1	2	1	2	2
3	2	1	2	2	2	2	2	1	2	2	1	1	1	1	2	2	2	2
3	2	1	2	2	1	1	2	1	2	2	1	1	1	1	2	1	2	2
3	2	1	2	1	2	1	2	1	2	2	1	1	1	1	2	1	2	2
3	2	1	2	1	2	1	2	1	2	2	1	1	1	1	2	1	2	2
3	2	1	1	2	1	2	2	1	2	2	1	1	1	1	2	2	2	2
3	2	1	1	2	1	2	2	1	2	2	1	1	1	1	2	1	2	2
3	2	1	1	2	1	2	2	1	2	2	1	1	1	1	2	1	2	2
3	2	1	2	2	2	2	2	1	2	2	1	1	1	1	2	2	2	2
3	2	1	2	1	1	1	1	1	2	2	1	1	1	1	2	1	2	2
3	2	1	2	1	2	1	2	1	2	2	1	1	1	1	2	1	2	2
3	2	1	1	2	2	2	2	1	2	1	1	2	1	2	2	2	2	1
3	2	1	1	2	1	2	2	1	2	1	1	2	1	2	2	2	2	1
3	2	1	1	2	1	2	2	1	2	1	1	2	1	2	2	2	2	1
3	2	1	1	2	1	1	2	1	2	1	1	2	1	2	2	1	2	1
3	2	1	2	1	2	1	2	1	2	1	1	2	1	2	2	1	2	1
3	2	1	1	1	1	1	2	1	2	2	1	1	1	1	1	1	2	1
3	2	1	2	2	2	2	2	1	2	2	1	1	1	1	1	1	2	1
3	2	2	1	2	1	2	1	1	2	1	1	1	1	2	2	1	2	1
3	2	2	1	2	1	2	2	1	2	1	1	1	1	2	2	1	2	1
3	2	2	2	1	1	1	2	1	2	1	1	1	1	2	2	1	2	1
3	2	2	2	1	2	1	2	1	2	1	1	1	1	2	2	1	2	1
3	2	2	1	2	2	2	2	1	2	2	1	2	1	2	2	1	2	2
3	2	2	1	2	1	2	2	1	2	2	1	2	1	2	2	1	2	2
3	2	2	1	2	1	2	2	1	2	2	1	2	1	2	2	2	2	2
3	2	2	2	1	2	1	2	1	2	2	1	2	1	2	2	2	2	2
3	2	2	2	1	2	1	2	1	2	2	1	2	1	2	2	1	2	2
3	2	2	2	1	2	1	2	1	2	2	1	2	1	2	2	1	2	2
3	2	2	2	1	2	1	2	1	2	2	1	2	1	2	2	1	2	2
3	2	2	2	2	2	2	2	1	2	2	1	2	1	2	2	1	2	2
3	2	1	2	2	2	2	2	1	2	1	1	1	1	1	1	1	2	1
3	2	1	2	1	2	1	2	1	2	1	1	1	1	1	1	1	2	1
3	2	1	2	2	1	1	2	1	2	1	1	1	1	1	1	1	2	1
3	2	2	2	1	1	1	2	1	2	2	1	1	1	1	1	1	2	2
3	2	2	2	1	1	1	2	1	2	2	1	1	1	1	1	1	2	2
3	2	1	1	2	1	1	2	1	2	2	1	1	1	1	2	1	2	2
3	2	1	1	2	2	2	2	1	2	2	1	1	1	1	2	1	2	1
3	2	1	2	1	2	1	2	1	2	2	1	1	1	1	2	1	2	2
3	2	1	2	1	2	1	2	1	2	2	1	1	1	1	2	1	2	2
3	2	1	2	1	2	1	2	1	2	2	1	1	1	1	2	1	2	2
3	2	1	2	2	2	2	2	1	2	2	1	1	1	1	2	1	2	2
3	2	2	1	1	1	1	2	1	2	2	1	1	1	1	2	1	2	1
3	2	2	2	1	1	1	2	1	2	2	1	1	1	1	2	1	2	1
3	2	2	2	1	1	1	2	1	2	2	1	1	1	1	2	1	2	1
3	2	2	2	1	1	1	1	1	2	2	1	1	1	1	2	1	2	1
3	2	2	2	1	1	1	2	1	2	2	1	1	1	1	2	1	2	1
3	1	1	1	2	2	2	2	1	2	1	1	1	1	1	2	2	2	2
3	1	1	1	2	1	1	2	1	2	1	1	1	1	1	2	2	2	2
3	1	1	2	2	1	1	2	1	2	1	1	1	1	1	2	1	2	2
3	1	1	2	1	2	1	2	1	2	1	1	1	1	1	2	1	2	2
3	1	1	2	1	1	1	1	1	2	1	1	1	1	1	2	1	2	2
3	1	1	2	1	2	1	2	1	2	1	1	1	1	1	2	1	2	2
3	2	2	1	1	1	1	2	1	2	2	2	1	1	1	2	1	2	2
3	2	2	1	1	1	1	2	1	2	2	2	1	1	1	2	1	2	2
3	2	2	1	1	1	1	2	1	2	2	2	1	1	1	2	1	2	2
3	2	2	2	1	1	1	2	1	2	2	2	1	1	1	2	1	2	2
3	2	2	2	1	1	1	2	1	2	2	2	1	1	1	2	1	2	2
3	2	1	1	2	2	1	2	1	2	1	1	2	1	2	1	1	2	2
3	2	1	2	1	2	1	2	1	2	1	1	2	1	2	1	1	2	2
3	2	1	2	1	2	1	2	1	2	1	1	2	1	2	1	1	2	2
3	2	2	1	2	1	1	2	1	2	1	1	1	1	1	2	2	2	2
3	2	2	1	1	1	1	2	1	2	1	1	1	1	1	2	1	2	2
3	2	2	2	2	2	2	2	1	2	1	1	1	1	1	2	2	2	2
3	2	2	2	1	2	1	2	1	2	1	1	1	1	1	2	1	2	2
3	2	2	1	2	1	2	2	1	2	2	1	1	1	2	2	1	2	1
3	2	2	1	2	1	2	2	1	2	2	1	1	1	2	2	1	2	1
3	2	2	2	2	2	2	2	1	2	2	1	1	1	2	2	2	2	1
3	2	2	2	1	2	1	2	1	2	2	1	1	1	2	2	1	2	1
3	2	2	2	1	2	1	2	1	2	2	1	1	1	2	2	1	2	1
3	2	2	2	1	2	1	2	1	2	2	1	1	1	2	2	1	2	1
3	2	2	2	1	2	1	2	1	2	2	1	1	1	2	2	1	2	1
3	2	2	2	1	1	1	1	1	2	2	1	1	1	2	2	1	2	1
3	1	2	1	2	2	2	1	1	2	2	2	1	2	2	2	2	2	2
3	1	2	1	1	2	1	2	1	2	2	2	1	2	2	2	1	2	2
3	1	2	2	2	2	2	2	1	2	2	2	1	2	2	2	2	2	2
3	1	2	2	1	2	1	2	1	2	2	2	1	2	2	2	1	2	2
3	2	1	1	2	1	1	2	1	2	2	1	2	1	1	2	1	2	2
3	2	1	1	2	1	1	2	1	2	2	1	2	1	1	2	1	2	2
3	2	1	2	1	1	1	2	1	2	2	1	2	1	1	2	1	2	2
3	2	1	2	1	1	1	2	1	2	2	1	2	1	1	2	1	2	2
3	2	1	2	1	2	1	2	1	2	2	1	2	1	1	2	1	2	2
3	2	2	1	1	1	1	2	1	2	2	1	1	1	2	1	1	2	1
3	2	2	2	2	2	1	2	1	2	2	1	1	1	2	1	1	2	1
3	2	2	2	1	2	1	2	1	2	2	1	1	1	2	1	1	2	1
3	1	1	1	1	1	1	2	1	2	2	1	1	1	1	2	1	2	2
3	1	1	1	1	1	1	2	1	2	2	1	1	1	1	2	1	2	2
3	1	1	2	1	2	1	2	1	2	2	1	1	1	1	2	1	2	2
3	1	1	2	1	2	1	2	1	2	2	1	1	1	1	2	1	2	2
3	2	1	1	2	2	2	2	1	2	2	1	1	1	2	2	1	2	2
3	2	1	1	2	2	2	2	1	2	2	1	1	1	2	2	1	2	2
3	2	1	1	2	2	2	2	1	2	2	1	1	1	2	2	1	2	2
3	2	1	2	1	2	1	2	1	2	2	1	1	1	2	2	1	2	2
3	2	1	2	1	2	1	2	1	2	2	1	1	1	2	2	1	2	2
3	2	1	2	1	2	1	2	1	2	2	1	1	1	2	2	1	2	2
3	2	1	2	1	2	1	2	1	2	2	1	1	1	2	2	1	2	2
3	2	1	2	2	2	2	2	1	2	2	1	1	1	1	1	2	2	2
3	2	1	2	1	1	1	2	1	2	2	1	1	1	1	1	1	2	2
3	1	1	1	2	2	1	2	1	2	2	1	1	1	2	2	2	2	1
3	1	1	1	2	1	1	2	1	2	2	1	1	1	2	2	1	2	1
3	1	1	1	2	1	1	2	1	2	2	1	1	1	2	2	1	2	1
3	1	1	2	1	2	1	2	1	2	2	1	1	1	2	2	2	2	1
3	1	1	2	1	2	1	2	1	2	2	1	1	1	2	2	1	2	1
3	1	1	2	1	1	1	2	1	2	2	1	1	1	2	2	1	2	1
3	2	1	1	2	2	1	2	1	2	2	1	1	1	2	2	2	2	2
3	2	1	1	1	1	1	2	1	2	2	1	1	1	2	2	1	2	2
3	2	1	2	1	1	1	2	1	2	2	1	1	1	2	2	1	2	2
3	2	1	2	1	1	1	2	1	2	2	1	1	1	2	2	1	2	2
3	2	1	1	2	2	2	2	1	2	2	1	1	1	2	2	2	2	2
3	2	1	1	2	1	1	2	1	2	2	1	1	1	2	2	1	2	2
3	2	1	1	2	2	1	2	1	2	2	1	1	1	2	2	1	2	2
3	2	1	2	1	1	1	2	1	2	2	1	1	1	2	2	1	2	2
3	2	1	2	1	1	1	2	1	2	2	1	1	1	2	2	1	2	2
3	2	2	1	2	1	1	2	1	2	2	1	1	1	2	2	1	2	2
3	2	2	2	1	2	1	2	1	2	2	1	1	1	2	2	1	2	2
3	2	2	2	1	2	2	2	1	2	2	1	1	1	2	2	1	2	2
3	2	2	2	1	2	2	2	1	2	2	1	1	1	2	2	1	2	2
3	2	1	1	2	2	2	2	1	2	2	1	1	1	1	2	2	2	1
3	2	1	1	1	2	1	2	1	2	2	1	1	1	1	2	1	2	1
3	2	1	2	2	2	1	2	1	2	2	1	1	1	1	2	2	2	1
3	2	1	2	1	2	1	2	1	2	2	1	1	1	1	2	1	2	1
3	2	1	1	2	1	1	2	1	2	2	1	1	1	2	2	2	2	1
3	2	1	1	2	1	1	2	1	2	2	1	1	1	2	2	1	2	1
3	2	1	1	2	1	1	2	1	2	2	1	1	1	2	2	1	2	1
3	2	1	1	2	1	1	2	1	2	2	1	1	1	2	2	1	2	1
3	2	1	2	1	1	1	2	1	2	2	1	1	1	2	2	1	2	1
3	2	1	1	2	1	1	2	1	2	2	1	2	1	2	2	1	2	2
3	2	1	1	2	1	1	2	1	2	2	1	2	1	2	2	1	2	2
3	2	1	2	1	2	1	2	1	2	2	1	2	1	2	2	1	2	2
3	2	1	2	1	1	1	2	1	2	2	1	2	1	2	2	1	2	2
3	2	1	1	2	2	2	2	1	2	2	2	2	1	2	2	2	2	1
3	2	1	1	2	2	1	2	1	2	2	2	2	1	2	2	1	2	1
3	2	1	1	2	2	2	2	1	2	2	2	2	1	2	2	1	2	1
3	2	1	1	2	2	2	2	1	2	2	2	2	1	2	2	1	2	1
3	2	1	2	1	2	1	2	1	2	2	2	2	1	2	2	1	2	1
3	2	1	2	1	2	1	2	1	2	2	2	2	1	2	2	1	2	1
3	1	1	1	2	2	1	2	1	2	2	1	1	1	1	2	2	2	2
3	1	1	1	2	1	1	2	1	2	2	1	1	1	1	2	1	2	1
3	1	1	1	1	1	1	2	1	2	2	1	1	1	1	2	1	2	2
3	1	1	2	1	2	1	2	1	2	2	1	1	1	1	2	1	2	2
3	1	1	2	1	1	1	2	1	2	2	1	1	1	1	2	1	2	2
3	1	2	1	2	2	2	2	1	2	2	1	2	1	2	2	2	2	2
3	1	2	1	2	1	2	2	1	2	2	1	2	1	2	2	1	2	2
3	1	2	2	2	2	2	2	1	2	2	1	2	1	2	2	2	2	2
3	1	2	2	2	2	2	2	1	2	2	1	2	1	2	2	1	2	2
3	1	2	2	1	2	1	2	1	2	2	1	2	1	2	2	1	2	2
3	1	2	2	1	1	1	2	1	2	2	1	2	1	2	2	1	2	2
3	2	2	2	1	1	1	2	1	2	2	1	2	1	1	1	1	2	1
3	2	2	2	2	2	2	2	1	2	2	1	2	1	1	1	1	2	1
3	2	2	2	1	1	1	2	1	2	1	1	1	1	1	1	1	2	2
3	2	2	2	1	1	1	2	1	2	1	1	2	1	2	1	1	2	2
3	2	2	2	1	2	1	1	1	2	1	1	2	1	2	1	1	2	2
3	2	1	1	1	1	1	1	1	2	2	1	1	1	1	2	1	2	2
3	2	1	1	1	1	1	2	1	2	2	1	1	1	1	2	1	2	2
3	2	1	1	1	1	1	2	1	2	2	1	1	1	1	2	1	2	2
3	2	1	2	2	2	2	2	1	2	2	1	1	1	1	2	2	2	2
3	2	1	2	1	1	1	2	1	2	2	1	1	1	1	2	1	2	2
3	2	1	2	1	1	1	1	1	2	2	1	1	1	1	2	1	2	2
3	2	1	2	1	1	1	2	1	2	2	1	1	1	1	2	1	2	2
3	2	1	1	1	1	1	2	1	2	2	1	2	1	1	1	1	2	2
3	2	1	2	2	2	2	2	1	2	2	1	2	1	1	1	2	2	2
3	2	1	2	1	1	1	2	1	2	2	1	2	1	1	1	1	2	2
3	2	1	1	2	2	2	2	1	2	2	1	2	1	2	1	2	2	2
3	2	1	1	1	1	1	2	1	2	2	1	2	1	2	1	1	2	2
3	2	1	2	1	1	1	2	1	2	2	1	2	1	2	1	1	2	2
3	2	1	1	2	2	2	2	1	2	1	1	1	1	2	2	2	2	2
3	2	1	1	2	2	2	2	1	2	1	1	1	1	2	2	2	2	2
3	2	1	1	2	2	2	2	1	2	1	1	1	1	2	2	2	2	2
3	2	1	1	1	1	1	2	1	2	1	1	1	1	2	2	1	2	2
3	2	1	1	1	1	1	2	1	2	1	1	1	1	2	2	1	2	2
3	2	1	2	1	1	1	2	1	2	1	1	1	1	2	2	1	2	2
3	2	1	2	1	1	1	2	1	2	1	1	1	1	2	2	1	2	2
3	2	1	1	2	2	2	2	1	2	1	1	1	1	1	2	2	2	1
3	2	1	1	1	1	1	1	1	2	1	1	1	1	1	2	1	2	1
3	2	1	1	1	1	1	2	1	2	1	1	1	1	1	2	1	2	1
3	2	1	2	1	1	1	2	1	2	1	1	1	1	1	2	1	2	1
3	2	1	2	1	1	1	2	1	2	1	1	1	1	1	2	1	2	2
3	2	1	1	2	2	2	2	1	2	2	1	2	1	2	2	2	2	2
3	2	1	1	1	1	1	2	1	2	2	1	2	1	2	2	1	2	2
3	2	1	2	2	2	2	2	1	2	2	1	2	1	2	2	2	2	2
3	2	1	2	1	1	1	2	1	2	2	1	2	1	2	2	1	2	2
3	2	2	1	1	1	1	2	1	2	2	1	2	1	2	1	1	2	1
3	2	2	2	1	2	1	2	1	2	2	1	2	1	2	1	1	2	1
3	2	2	1	2	2	2	2	1	2	2	2	1	1	2	1	2	2	2
3	2	2	2	1	1	1	2	1	2	2	2	1	1	2	1	1	2	2
3	2	2	1	2	1	2	2	1	2	2	1	2	1	2	2	1	2	2
3	2	2	1	1	1	1	2	1	2	2	1	2	1	2	2	1	2	2
3	2	2	2	2	2	2	2	1	2	2	1	2	1	2	2	2	2	2
3	2	2	2	2	2	1	2	1	2	2	1	2	1	2	2	1	2	2
3	2	2	2	1	1	1	2	1	2	2	1	2	1	2	2	1	2	2
3	2	1	1	2	2	2	2	1	2	2	1	1	1	2	1	2	2	2
3	2	1	1	1	1	1	2	1	2	2	1	1	1	2	1	1	2	2
3	2	1	2	1	1	1	2	1	2	2	1	1	1	2	1	1	2	2
3	2	1	1	1	1	1	2	1	2	2	1	1	1	2	1	1	2	2
3	2	1	2	1	1	1	2	1	2	2	1	1	1	2	1	1	2	2
3	2	1	1	1	1	1	2	1	2	1	1	2	1	1	1	1	2	2
3	2	1	2	1	1	1	2	1	2	1	1	2	1	1	1	1	2	2
3	2	1	1	2	1	2	2	1	2	1	1	2	1	1	1	1	1	1
3	2	1	2	1	1	1	2	1	2	1	1	2	1	1	1	1	1	1
3	2	1	1	2	1	2	2	1	1	1	1	2	1	2	2	1	2	1
3	2	1	1	2	2	2	2	1	1	1	1	2	1	2	2	1	2	1
3	2	1	1	2	2	2	2	1	1	1	1	2	1	2	2	1	2	1
3	2	1	2	2	2	2	2	1	1	1	1	2	1	2	2	2	2	1
3	2	1	2	1	1	1	2	1	1	1	1	2	1	2	2	1	2	1
3	2	1	2	1	1	1	2	1	1	1	1	2	1	2	2	1	2	1
3	2	1	1	1	1	1	2	1	2	1	1	1	1	2	2	1	2	1
3	2	1	1	1	1	1	2	1	2	1	1	1	1	2	2	1	2	1
3	2	1	1	2	1	1	2	1	2	1	1	1	1	2	2	1	2	1
3	2	1	2	1	1	1	2	1	2	1	1	1	1	2	2	1	2	1
3	2	1	1	2	2	2	2	1	2	1	1	2	1	2	2	1	2	1
3	2	1	2	1	1	1	2	1	2	1	1	2	1	2	2	1	2	1
3	2	1	2	1	1	1	2	1	2	1	1	2	1	2	2	1	2	1
3	2	1	2	2	2	2	2	1	2	1	1	2	1	2	2	1	2	1
3	1	1	1	2	2	2	2	1	2	2	1	1	1	2	2	2	2	1
3	1	1	1	2	1	2	2	1	2	2	1	1	1	2	2	1	2	1
3	1	1	2	2	2	2	2	1	2	2	1	1	1	2	2	2	2	1
3	1	1	2	1	2	2	2	1	2	2	1	1	1	2	2	2	2	1
3	1	1	2	1	1	1	2	1	2	2	1	1	1	2	2	1	2	1
3	2	1	1	2	1	1	2	1	2	2	1	1	1	1	2	1	2	2
3	2	1	1	1	1	1	2	1	2	2	1	1	1	1	2	1	2	2
3	2	1	2	1	1	1	2	1	2	2	1	1	1	1	2	2	2	2
3	2	1	2	1	1	1	2	1	2	2	1	1	1	1	2	1	2	2
3	2	1	2	1	1	1	2	1	2	2	1	1	1	1	2	1	2	2
3	2	1	1	2	1	2	2	1	2	2	1	2	1	1	1	1	2	2
3	2	1	2	1	1	1	2	1	2	2	1	2	1	1	1	1	2	2
3	2	2	1	1	1	1	2	1	2	2	1	2	1	1	2	1	2	2
3	2	2	2	2	2	2	2	1	2	2	1	2	1	1	2	2	2	2
3	2	2	2	2	2	2	2	1	2	2	1	2	1	1	2	2	2	2
3	2	2	2	1	1	1	2	1	2	2	1	2	1	1	2	1	2	2
3	2	2	1	2	2	2	2	1	2	2	1	1	1	2	2	2	2	2
3	2	2	1	2	2	2	2	1	2	2	1	1	1	2	2	2	2	2
3	2	2	1	2	1	2	2	1	2	2	1	1	1	2	2	1	2	2
3	2	2	2	1	1	1	2	1	2	2	1	1	1	2	2	1	2	2
3	2	2	1	2	2	2	2	1	2	2	1	1	1	2	2	1	2	2
3	2	2	1	1	1	1	2	1	2	2	1	1	1	2	2	1	2	2
3	2	2	2	2	2	1	2	1	2	2	1	1	1	2	2	2	2	2
3	2	2	2	1	1	1	2	1	2	2	1	1	1	2	2	1	2	2
3	2	2	2	1	1	1	2	1	2	2	1	1	1	2	2	1	2	2
3	2	2	2	1	1	1	2	1	2	2	1	1	1	2	2	1	2	2
3	2	1	2	1	1	1	2	1	2	2	2	2	1	2	1	1	2	2
3	2	2	1	1	2	1	1	1	2	2	1	1	1	2	2	1	2	1
3	2	2	1	2	1	2	2	1	2	2	1	1	1	2	2	1	2	2
3	2	2	2	1	2	1	2	1	2	2	1	1	1	2	2	1	2	1
3	2	2	2	1	1	1	2	1	2	2	1	1	1	2	2	1	2	2
3	2	2	1	2	2	2	2	1	2	2	1	2	1	2	1	1	2	2
3	2	2	2	1	2	1	2	1	2	2	1	2	1	2	1	1	2	2
3	2	2	1	2	2	2	2	1	2	2	1	1	1	2	1	1	2	1
3	2	2	2	1	2	1	2	1	2	2	1	1	1	2	1	1	2	2
3	2	2	2	2	2	1	2	1	2	2	1	1	1	2	1	1	2	1
3	2	1	1	2	1	1	2	1	2	2	1	1	1	2	1	1	2	2
3	2	1	2	1	1	1	2	1	2	2	1	1	1	2	1	1	2	2
3	2	1	1	2	2	2	2	1	2	2	1	1	1	2	1	2	2	2
3	2	1	1	1	1	1	2	1	2	2	1	1	1	2	1	1	2	2
3	2	1	2	1	2	1	2	1	2	2	1	1	1	2	1	1	2	2
3	2	1	1	2	2	2	2	1	2	1	1	2	1	2	1	2	2	2
3	2	1	1	2	2	2	2	1	2	1	1	2	1	2	1	1	2	2
3	2	1	2	1	2	1	2	1	2	1	1	2	1	2	1	1	2	2
3	2	2	1	2	2	2	2	1	2	1	1	1	1	2	2	2	2	2
3	2	2	1	2	2	2	2	1	2	1	1	1	1	2	2	1	2	2
3	2	2	1	1	2	1	2	1	2	1	1	1	1	2	2	1	2	2
3	2	2	2	2	2	2	2	1	2	1	1	1	1	2	2	2	1	1
3	2	2	2	2	2	2	2	1	2	1	1	1	1	2	2	2	2	2
3	2	2	2	1	1	1	2	1	2	1	1	1	1	2	2	1	2	2
3	2	2	1	2	2	2	2	1	2	2	1	2	1	2	2	2	2	2
3	2	2	1	2	2	2	1	1	2	2	1	2	1	2	2	2	2	2
3	2	2	1	1	1	1	2	1	2	2	1	2	1	2	2	1	2	2
3	2	2	2	2	2	2	2	1	2	2	1	2	1	2	2	2	2	2
3	2	2	2	1	1	2	2	1	2	2	1	2	1	2	2	1	2	1
3	2	1	1	1	1	1	2	1	2	2	1	1	1	1	1	1	2	1
3	2	1	2	1	1	1	2	1	2	2	1	1	1	1	1	1	2	1
3	2	1	2	1	2	1	2	1	2	2	1	1	1	1	1	1	2	2
3	2	2	1	1	2	1	2	1	2	2	1	1	1	2	1	1	2	2
3	2	2	2	2	2	2	2	1	2	2	1	1	1	2	1	1	2	2
3	2	1	1	2	1	1	1	1	2	2	1	2	1	1	2	2	2	2
3	2	1	1	2	1	1	2	1	2	2	1	2	1	1	2	1	2	2
3	2	1	1	1	1	1	2	1	2	2	1	2	1	1	2	1	2	2
3	2	1	1	2	1	2	2	1	2	2	1	2	1	1	2	1	2	2
3	2	1	2	1	2	1	2	1	2	2	1	2	1	1	2	1	2	2
3	2	1	2	1	2	1	2	1	2	2	1	2	1	1	2	1	2	2
3	2	1	2	1	1	1	2	1	2	2	1	2	1	1	2	1	2	2
3	2	1	1	2	1	2	2	1	2	2	2	2	1	2	2	2	2	2
3	2	1	1	1	1	1	2	1	2	2	2	2	1	2	2	1	2	2
3	2	1	2	2	2	2	2	1	2	2	2	2	1	2	2	2	2	2
3	2	1	2	1	1	1	1	1	2	2	2	2	1	2	2	1	2	2
3	2	2	1	2	1	1	2	1	2	2	2	1	1	1	2	2	2	1
3	2	2	1	2	2	1	2	1	2	2	2	1	1	1	2	1	2	1
3	2	2	1	2	1	1	2	1	2	2	2	1	1	1	2	1	2	1
3	2	2	1	2	2	2	2	1	2	2	2	1	1	1	2	1	2	1
3	2	2	2	1	1	1	2	1	2	2	2	1	1	1	2	1	2	1
3	2	2	2	1	1	1	2	1	2	2	2	1	1	1	2	1	2	1
3	2	1	1	2	1	1	2	1	2	2	1	1	1	2	2	1	2	2
3	2	1	1	2	2	1	2	1	2	2	1	1	1	2	2	1	2	2
3	2	1	1	2	2	2	2	1	2	2	1	1	1	2	2	1	2	2
3	2	1	2	1	1	1	2	1	2	2	1	1	1	2	2	1	2	2
3	2	1	1	1	1	2	2	1	2	1	1	2	1	2	2	1	2	2
3	2	1	1	2	1	2	1	1	2	1	1	2	1	2	2	1	2	2
3	2	1	2	2	2	2	2	1	2	1	1	2	1	2	2	2	2	2
3	2	1	2	1	1	1	2	1	2	1	1	2	1	2	2	1	2	2
3	2	2	2	1	2	1	2	1	2	2	2	2	1	2	1	1	2	1
3	2	2	2	1	1	1	2	1	2	2	2	2	1	2	1	1	2	1
3	2	2	2	1	1	1	2	1	2	2	2	2	1	2	1	1	2	1
3	2	1	1	2	2	1	2	1	2	2	1	2	1	2	2	2	2	2
3	2	1	1	1	1	1	2	1	2	2	1	2	1	2	2	1	2	2
3	2	1	1	1	1	1	2	1	2	2	1	2	1	2	2	1	2	2
3	2	1	1	1	1	1	2	1	2	2	1	2	1	2	2	1	2	2
3	2	1	2	1	2	1	2	1	2	2	1	2	1	2	2	1	2	2
3	2	1	1	2	2	2	2	1	2	2	1	1	1	1	2	1	2	2
3	2	1	1	2	1	2	2	1	2	2	1	1	1	1	2	1	2	1
3	2	1	1	1	1	1	2	1	2	2	1	1	1	1	2	1	2	1
3	2	1	1	2	2	2	2	1	2	2	1	1	1	1	2	1	2	1
3	2	1	2	2	2	2	2	1	2	2	1	1	1	1	2	1	2	1
3	2	1	2	2	2	2	2	1	2	2	1	1	1	1	2	1	2	1
3	2	1	2	1	1	1	2	1	2	2	1	1	1	1	2	1	2	1
3	2	1	2	1	1	2	2	1	2	2	1	1	1	1	2	1	2	1
3	2	2	1	2	2	2	2	1	2	2	1	1	1	2	2	2	2	2
3	2	2	1	2	1	1	2	1	2	2	1	1	1	2	2	1	2	2
3	2	2	2	2	2	2	2	1	2	2	1	1	1	2	2	2	2	2
3	2	2	2	1	1	1	2	1	2	2	1	1	1	2	2	1	2	2
3	2	2	2	1	1	1	2	1	2	2	1	1	1	2	2	1	2	1
3	2	1	1	2	2	2	2	1	2	2	1	1	1	1	2	2	2	2
3	2	1	1	2	2	2	2	1	2	2	1	1	1	1	2	2	2	2
3	2	1	1	2	2	1	2	1	2	2	1	1	1	1	2	1	2	2
3	2	1	2	2	2	2	2	1	2	2	1	1	1	1	2	2	2	2
3	2	1	2	2	2	1	2	1	2	2	1	1	1	1	2	1	2	2
3	2	1	2	1	2	1	2	1	2	2	1	1	1	1	2	1	2	2
3	2	1	2	2	2	2	2	1	2	2	1	1	1	1	2	1	2	2
3	2	1	1	2	2	1	2	1	2	2	1	2	1	1	2	2	2	2
3	2	1	1	2	1	2	2	1	2	2	1	2	1	1	2	1	2	2
3	2	1	2	2	2	2	2	1	2	2	1	2	1	1	2	2	2	2
3	2	1	2	1	1	1	2	1	2	2	1	2	1	1	2	1	2	2
3	1	1	1	2	1	1	2	1	2	2	1	1	1	1	2	1	2	1
3	1	1	2	2	2	2	2	1	2	2	1	1	1	1	2	2	2	1
3	1	1	2	2	2	2	2	1	2	2	1	1	1	1	2	2	2	1
3	1	1	2	2	2	2	2	1	2	2	1	1	1	1	2	2	2	1
3	1	1	2	1	2	1	1	1	2	2	1	1	1	1	2	2	2	1
3	1	1	2	1	2	1	2	1	2	2	1	1	1	1	2	1	2	1
3	1	1	2	1	2	1	2	1	2	2	1	1	1	1	2	1	2	1
3	1	1	2	1	2	1	1	1	2	2	1	1	1	1	2	1	2	1
3	1	1	2	2	2	2	1	1	2	2	1	1	1	1	2	1	2	1
3	1	1	2	2	2	2	2	1	2	2	1	1	1	1	2	1	2	1
3	2	1	1	2	2	1	2	1	2	2	1	1	1	1	2	1	2	2
3	2	1	1	1	1	1	2	1	2	2	1	1	1	1	2	1	2	2
3	2	1	1	2	2	1	2	1	2	2	1	1	1	1	2	1	2	2
3	2	1	2	1	2	1	2	1	2	2	1	1	1	1	2	1	1	2
3	2	1	2	1	1	1	2	1	2	2	1	1	1	1	2	1	2	2
3	2	2	2	1	2	1	2	1	2	1	1	2	1	2	1	1	2	1
3	2	1	1	2	2	1	2	1	2	1	1	1	2	1	2	1	2	1
3	2	1	2	2	2	1	2	1	2	1	1	1	2	1	2	1	2	1
3	2	1	2	1	2	1	2	1	2	1	1	1	2	1	2	1	2	1
3	2	1	2	1	2	1	1	1	2	1	1	1	2	1	2	1	2	1
3	2	1	1	1	1	1	2	1	2	2	1	1	1	1	2	1	2	1
3	2	1	2	2	2	2	2	1	2	2	1	1	1	1	2	2	2	2
3	2	1	2	1	2	1	2	1	2	2	1	1	1	1	2	1	2	2
3	2	1	2	1	2	1	2	1	2	2	1	1	1	1	2	1	2	1
3	2	1	1	2	2	2	2	1	2	2	2	2	2	2	2	2	2	1
3	2	1	1	2	2	1	2	1	2	2	2	2	2	2	2	1	2	1
3	2	1	2	2	2	2	2	1	2	2	2	2	2	2	2	2	2	1
3	2	1	2	1	2	1	2	1	2	2	2	2	2	2	2	1	2	1
3	2	1	1	2	1	1	2	1	1	2	1	1	1	1	2	1	2	1
3	2	1	1	2	1	1	1	1	1	2	1	1	1	1	2	1	2	1
3	2	1	1	2	2	2	2	1	1	2	1	1	1	1	2	1	2	1
3	2	1	1	2	1	1	2	1	1	2	1	1	1	1	2	1	2	1
3	2	1	2	1	2	1	2	1	1	2	1	1	1	1	2	1	2	1
3	2	1	1	2	2	1	2	1	2	2	1	1	1	1	1	2	2	2
3	2	1	1	2	1	1	2	1	2	2	1	1	1	1	1	1	2	2
3	2	1	2	1	1	1	2	1	2	2	1	1	1	1	1	1	2	2
3	2	1	1	2	1	1	2	1	2	2	2	2	1	2	1	1	2	2
3	2	1	2	2	2	2	2	1	2	2	2	2	1	2	1	2	2	2
3	2	1	2	1	1	1	2	1	2	2	2	2	1	2	1	1	2	2
3	2	1	1	2	1	2	2	1	2	2	1	1	1	1	2	1	2	2
3	2	1	1	2	1	2	2	1	2	2	1	1	1	1	2	1	2	2
3	2	1	2	2	2	2	2	1	2	2	1	1	1	1	2	2	2	2
3	2	1	2	1	1	1	2	1	2	2	1	1	1	1	2	1	2	2
3	2	1	2	1	1	1	2	1	2	2	1	1	1	1	2	1	2	2
3	2	1	2	2	2	1	2	1	2	2	1	2	1	1	1	1	2	2
3	2	1	2	1	1	1	2	1	2	2	1	2	1	1	1	1	2	2
3	2	1	1	2	2	2	2	1	2	2	2	2	2	2	2	2	2	1
3	2	1	1	1	1	1	2	1	2	2	2	2	2	2	2	1	2	1
3	2	1	1	1	1	1	2	1	2	2	2	2	2	2	2	1	2	1
3	2	1	2	1	2	1	2	1	2	2	2	2	2	2	2	1	2	1
3	2	1	2	1	1	1	2	1	2	2	2	2	2	2	2	1	2	1
3	2	1	1	2	2	2	2	1	2	2	2	2	1	2	1	2	2	2
3	2	1	1	1	1	1	2	1	2	2	2	2	1	2	1	1	2	2
3	2	1	2	1	1	1	2	1	2	2	2	2	1	2	1	1	2	2
3	1	1	1	2	1	2	1	1	2	2	1	1	1	1	1	1	2	2
3	1	1	1	2	1	1	2	1	2	2	1	1	1	1	1	1	2	2
3	1	1	2	1	1	1	2	1	2	2	1	1	1	1	1	1	2	2
3	2	2	1	2	1	1	2	1	2	2	1	1	1	1	2	1	2	2
3	2	2	1	2	1	1	2	1	2	2	1	1	1	1	2	1	2	2
3	2	2	2	2	2	2	2	1	2	2	1	1	1	1	2	2	2	2
3	2	2	2	1	1	1	2	1	2	2	1	1	1	1	2	1	2	2
3	2	1	1	2	2	2	2	1	2	2	1	2	1	1	2	2	2	2
3	2	1	1	2	1	1	1	1	2	2	1	2	1	1	2	1	2	1
3	2	1	1	2	1	1	2	1	2	2	1	2	1	1	2	1	2	1
3	2	1	1	1	1	1	2	1	2	2	1	2	1	1	2	1	2	2
3	2	1	2	1	2	1	2	1	2	2	1	2	1	1	2	1	2	1
3	2	1	2	1	1	1	2	1	2	2	1	2	1	1	2	1	2	2
3	2	1	1	2	1	2	2	1	2	2	2	1	1	1	2	1	2	1
3	2	1	1	1	1	2	2	1	2	2	2	1	1	1	2	1	2	1
3	2	1	1	2	2	2	2	1	2	2	2	1	1	1	2	1	2	1
3	2	1	2	1	1	1	2	1	2	2	2	1	1	1	2	1	2	1
3	2	2	2	2	2	2	2	1	2	2	1	2	1	2	1	2	2	1
3	2	2	2	1	1	1	2	1	2	2	1	2	1	2	1	1	2	1
3	2	2	2	1	1	1	2	1	2	2	1	2	1	2	1	1	2	1
3	2	2	1	1	1	1	2	1	2	2	1	2	1	1	1	1	2	2
3	2	1	1	1	1	1	2	1	2	2	1	2	1	2	2	1	2	1
3	2	1	1	1	1	1	2	1	2	2	1	2	1	2	2	1	2	1
3	2	1	1	1	1	1	1	1	2	2	1	2	1	2	2	1	2	1
3	2	1	2	1	1	1	2	1	2	2	1	2	1	2	2	1	2	1
3	2	1	2	1	1	1	1	1	2	2	1	2	1	2	2	1	2	1
3	2	2	2	1	2	1	2	1	2	2	2	2	1	2	1	1	2	1
3	2	2	2	1	2	1	2	1	2	2	2	2	1	2	1	1	2	1
3	2	2	2	1	2	1	2	1	2	2	2	2	1	2	1	1	2	1
3	1	1	1	1	1	1	2	1	2	2	1	2	1	2	1	1	2	2
3	1	1	2	2	2	2	2	1	2	2	1	2	1	2	1	2	2	2
3	1	1	2	1	1	1	2	1	2	2	1	2	1	2	1	1	2	2
3	2	1	1	2	1	1	2	1	2	1	1	2	1	1	1	1	2	1
3	2	1	2	1	2	1	2	1	2	1	1	2	1	1	1	1	2	1
3	2	1	1	1	1	1	2	1	1	2	2	1	1	2	1	1	2	2
3	2	1	2	1	2	1	2	1	1	2	2	1	1	2	1	1	2	2
3	2	2	2	1	1	1	2	1	2	2	1	2	1	1	1	1	2	1
3	1	1	1	2	2	2	2	1	2	1	1	2	1	1	2	1	2	1
3	1	1	1	2	1	1	2	1	2	1	1	2	1	1	2	1	2	2
3	1	1	1	1	1	2	2	1	2	1	1	2	1	1	2	1	2	1
3	1	1	2	2	2	2	2	1	2	1	1	2	1	1	2	2	2	2
3	1	1	2	2	2	1	2	1	2	1	1	2	1	1	2	2	2	1
3	1	1	2	1	2	1	2	1	2	1	1	2	1	1	2	1	2	2
3	1	1	2	1	1	1	2	1	2	1	1	2	1	1	2	1	2	2
3	1	1	1	2	2	2	2	1	2	2	1	2	1	2	2	2	2	1
3	1	1	1	2	1	1	2	1	2	2	1	2	1	2	2	1	2	1
3	1	1	2	2	2	2	2	1	2	2	1	2	1	2	2	2	2	1
3	1	1	2	1	1	1	2	1	2	2	1	2	1	2	2	1	2	1
3	1	1	2	1	1	1	2	1	2	2	1	2	1	2	2	1	2	1
3	1	1	2	1	1	1	2	1	2	2	1	2	1	2	2	1	2	1
3	1	1	2	2	2	2	2	1	2	2	1	2	1	2	2	1	2	1
3	2	2	1	1	1	1	2	1	2	2	2	2	1	2	2	2	2	2
3	2	2	1	1	2	1	2	1	2	2	2	2	1	2	2	1	2	2
3	2	2	2	2	2	2	2	1	2	2	2	2	1	2	2	2	2	2
3	2	2	2	1	1	1	2	1	2	2	2	2	1	2	2	1	2	2
3	2	1	1	1	1	1	2	1	1	2	2	1	1	2	2	2	2	1
3	2	1	1	1	1	1	2	1	1	2	2	1	1	2	2	1	2	1
3	2	1	2	1	1	1	2	1	1	2	2	1	1	2	2	1	2	1
3	2	1	2	1	1	1	2	1	1	2	2	1	1	2	2	1	2	1
3	2	2	1	1	2	1	2	1	2	1	2	2	1	2	1	1	2	2
3	2	2	2	1	2	1	2	1	2	1	2	2	1	2	1	1	2	2
3	2	2	2	1	2	1	2	1	2	1	2	2	1	2	1	1	2	2
3	1	1	1	2	1	2	1	1	2	2	2	2	1	2	2	1	2	2
3	1	1	1	2	1	2	2	1	2	2	2	2	1	2	2	1	2	2
3	1	1	2	2	2	2	2	1	2	2	2	2	1	2	2	2	2	2
3	1	1	2	2	2	2	2	1	2	2	2	2	1	2	2	2	2	2
3	1	1	2	1	2	1	2	1	2	2	2	2	1	2	2	1	2	2
3	1	1	2	1	1	1	2	1	2	2	2	2	1	2	2	1	2	2
3	2	2	1	1	1	1	2	1	2	2	2	1	2	2	2	1	2	1
3	2	2	1	2	1	2	2	1	2	2	2	1	2	2	2	1	2	1
3	2	2	2	1	2	1	2	1	2	2	2	1	2	2	2	1	2	1
3	2	2	2	1	1	1	2	1	2	2	2	1	2	2	2	1	2	1
3	2	1	1	2	1	2	2	1	2	2	1	2	1	2	1	1	2	2
3	2	1	2	1	2	1	2	1	2	2	1	2	1	2	1	1	2	2
3	2	2	1	2	2	2	2	1	2	1	2	2	1	2	2	2	2	2
3	2	2	1	2	1	2	2	1	2	1	2	2	1	2	2	1	2	2
3	2	2	1	2	2	2	2	1	2	1	2	2	1	2	2	1	2	2
3	2	2	2	1	1	1	2	1	2	1	2	2	1	2	2	1	2	2
3	2	2	2	1	1	1	2	1	2	1	2	2	1	2	2	1	2	2
3	2	1	1	2	1	1	2	1	2	1	1	2	1	2	1	1	2	1
3	2	1	1	2	1	2	2	1	2	1	1	2	1	2	1	1	2	1
3	2	1	2	1	2	1	2	1	2	1	1	2	1	2	1	1	2	1
3	2	1	1	2	1	1	1	1	2	1	2	2	1	2	1	1	2	2
3	2	1	2	1	1	1	2	1	2	1	2	2	1	2	1	1	2	2
3	2	1	2	1	1	1	2	1	2	1	2	2	1	2	1	1	2	2
3	2	2	1	1	2	1	2	1	2	1	1	2	1	2	2	1	2	2
3	2	2	1	1	1	1	1	1	2	1	1	2	1	2	2	1	2	2
3	2	2	1	2	2	2	2	1	2	1	1	2	1	2	2	1	2	2
3	2	2	2	1	2	1	2	1	2	1	1	2	1	2	2	1	2	2
3	2	2	1	2	1	1	2	1	2	2	1	1	1	1	2	1	2	2
3	2	2	2	1	2	1	2	1	2	2	1	1	1	1	2	1	2	2
3	2	2	2	1	2	1	2	1	2	2	1	1	1	1	2	1	1	2
3	2	2	2	1	2	1	2	1	2	2	1	1	1	1	2	1	2	2
3	2	1	1	1	1	1	2	1	2	2	1	2	1	2	1	1	2	2
3	2	1	2	1	2	1	2	1	2	2	1	2	1	2	1	1	2	2
3	2	1	2	1	2	1	1	1	2	2	1	2	1	2	1	1	2	2
3	2	2	1	2	1	2	2	1	2	2	1	2	1	1	1	1	2	2
3	2	2	2	1	2	1	2	1	2	2	1	2	1	1	1	1	2	2
3	2	1	1	2	1	1	2	1	2	2	2	2	1	2	2	1	2	2
3	2	1	2	2	2	2	2	1	2	2	2	2	1	2	2	2	2	2
3	2	1	2	1	1	1	2	1	2	2	2	2	1	2	2	1	2	2
3	2	1	2	1	1	1	2	1	2	2	2	2	1	2	2	1	2	2
3	2	1	1	2	1	1	1	1	2	2	1	1	1	1	1	1	2	1
3	2	1	2	1	2	1	2	1	2	2	1	1	1	1	1	1	2	1
3	2	1	2	1	2	1	2	1	2	2	1	1	1	1	1	1	2	1
3	2	1	1	2	2	2	2	1	2	2	1	2	1	2	2	2	2	2
3	2	1	1	2	1	1	2	1	2	2	1	2	1	2	2	1	2	2
3	2	1	2	2	1	1	2	1	2	2	1	2	1	2	2	2	2	2
3	2	1	2	1	1	1	2	1	2	2	1	2	1	2	2	1	2	2
3	2	1	2	1	1	1	2	1	2	2	1	2	1	2	2	1	2	2
3	2	1	1	2	1	2	2	1	2	2	1	2	1	2	2	1	2	2
3	2	1	2	2	1	1	2	1	2	2	1	2	1	2	2	2	2	2
3	2	1	2	1	1	2	2	1	2	2	1	2	1	2	2	2	1	1
3	2	1	2	1	1	1	2	1	2	2	1	2	1	2	2	1	2	2
3	2	1	1	2	2	2	2	1	2	2	1	1	1	1	2	2	2	2
3	2	1	1	2	1	1	2	1	2	2	1	1	1	1	2	1	2	2
3	2	1	1	2	1	1	2	1	2	2	1	1	1	1	2	1	2	1
3	2	1	2	2	2	1	2	1	2	2	1	1	1	1	2	2	2	2
3	2	1	2	1	1	1	1	1	2	2	1	1	1	1	2	1	2	2
3	2	1	2	1	1	1	2	1	2	2	1	1	1	1	2	1	2	1
3	2	2	1	2	1	2	2	1	2	2	1	2	1	2	2	1	2	2
3	2	2	2	2	2	1	2	1	2	2	1	2	1	2	2	2	2	1
3	2	2	2	1	1	1	2	1	2	2	1	2	1	2	2	1	2	1
3	2	2	2	1	2	1	2	1	2	2	1	2	1	2	2	1	2	2
3	2	1	1	2	1	2	2	1	2	1	1	2	1	2	2	1	2	2
3	2	1	2	2	2	2	2	1	2	1	1	2	1	2	2	2	2	1
3	2	1	2	1	1	1	2	1	2	1	1	2	1	2	2	1	2	1
3	2	1	2	2	1	2	2	1	2	1	1	2	1	2	2	1	1	2
3	2	1	2	1	1	1	2	1	2	1	1	2	1	2	2	1	2	1
3	2	1	2	1	1	1	2	1	2	1	1	2	1	2	2	1	2	1
3	2	1	1	2	1	1	2	1	2	2	2	2	2	2	2	1	2	2
3	2	1	1	2	1	1	2	1	2	2	2	2	2	2	2	1	2	2
3	2	1	1	2	1	1	2	1	2	2	2	2	2	2	2	1	2	2
3	2	1	2	1	2	1	2	1	2	2	2	2	2	2	2	1	2	2
3	2	1	2	1	1	1	2	1	2	2	2	2	2	2	2	1	2	2
3	2	1	2	1	2	1	2	1	2	2	2	2	2	2	2	1	2	2
3	2	2	1	2	2	2	2	1	2	2	1	2	1	2	1	2	2	2
3	2	2	1	2	2	2	2	1	2	2	1	2	1	2	1	1	2	2
3	2	2	2	1	2	1	2	1	2	2	1	2	1	2	1	1	2	2
4	2	1	1	2	2	2	2	1	2	2	2	2	1	2	2	2	2	2
4	2	1	2	2	2	2	2	1	2	2	2	2	1	2	2	2	2	2
4	2	1	2	1	1	1	2	1	2	2	2	2	1	2	2	1	2	2
4	2	1	2	1	1	1	2	1	2	2	2	2	1	2	2	1	2	2
4	2	1	1	2	1	2	2	1	1	2	2	1	1	2	1	1	2	1
4	2	1	2	1	1	1	1	1	1	2	2	1	1	2	1	1	2	1
4	2	2	1	2	2	2	2	1	1	2	2	2	1	2	2	1	2	2
4	2	2	2	2	2	2	2	1	1	2	2	2	1	2	2	2	2	2
4	2	2	2	2	2	2	2	1	1	2	2	2	1	2	2	2	2	2
4	2	2	2	1	2	1	2	1	1	2	2	2	1	2	2	1	2	2
4	1	1	1	1	2	1	1	1	1	2	2	1	1	1	2	1	2	1
4	1	1	1	1	1	1	2	1	1	2	2	1	1	1	2	1	2	2
4	1	1	2	1	2	1	1	1	1	2	2	1	1	1	2	1	2	1
4	1	1	2	1	1	1	2	1	1	2	2	1	1	1	2	1	2	2
4	2	2	1	2	2	2	2	1	1	2	2	1	1	2	2	2	2	2
4	2	2	1	2	1	1	2	1	1	2	2	1	1	2	2	1	2	2
4	2	2	1	2	1	1	2	1	1	2	2	1	1	2	2	1	2	2
4	2	2	2	1	1	1	2	1	1	2	2	1	1	2	2	1	2	2
4	2	2	2	1	1	1	2	1	1	2	2	1	1	2	2	1	2	2
4	2	2	2	1	2	1	2	1	1	2	2	1	2	2	1	1	2	1
4	2	2	2	1	2	1	2	1	1	2	2	1	2	2	1	1	2	1
4	2	2	1	2	1	1	2	1	1	2	2	1	1	2	1	1	1	2
4	2	2	2	2	2	1	2	1	1	2	2	1	1	2	1	2	1	2
4	2	2	2	1	1	1	2	1	1	2	2	1	1	2	1	1	1	2
4	2	1	1	2	2	2	2	1	1	1	1	1	1	1	2	2	2	2
4	2	1	1	2	1	1	1	1	1	1	1	1	1	1	2	1	2	2
4	2	1	1	2	1	1	1	1	1	1	1	1	1	1	2	1	2	2
4	2	1	2	2	2	1	1	1	1	1	1	1	1	1	2	2	2	2
4	2	1	2	1	1	1	2	1	1	1	1	1	1	1	2	1	2	2
4	2	1	2	1	1	1	1	1	1	1	1	1	1	1	2	1	2	2
4	2	2	1	2	2	2	2	1	1	2	2	1	1	1	1	1	2	2
4	2	2	2	1	2	1	2	1	1	2	2	1	1	1	1	1	2	2
4	2	2	2	1	2	1	2	1	1	2	2	1	1	1	1	1	2	2
4	2	1	1	1	1	1	2	1	1	2	2	2	1	2	1	1	2	2
4	2	1	1	1	1	1	1	1	1	2	2	2	1	2	1	1	2	2
4	2	1	2	1	2	1	2	1	1	2	2	2	1	2	1	1	2	2
4	2	1	1	2	2	1	2	1	1	2	2	2	1	1	2	2	2	2
4	2	1	2	2	2	2	2	1	1	2	2	2	1	1	2	2	2	2
4	2	1	2	1	1	1	2	1	1	2	2	2	1	1	2	1	2	2
4	2	1	2	1	1	1	2	1	1	2	2	2	1	1	2	1	2	1
4	2	2	1	1	1	1	2	1	1	2	2	1	1	1	1	1	2	2
4	2	2	2	1	1	1	2	1	1	2	2	1	1	1	1	1	2	2
4	2	2	1	1	1	1	1	1	1	2	2	2	2	2	2	1	2	2
4	2	2	1	1	1	1	2	1	1	2	2	2	2	2	2	1	2	2
4	2	2	2	1	2	1	2	1	1	2	2	2	2	2	2	2	2	2
4	2	2	2	1	1	1	2	1	1	2	2	2	2	2	2	1	2	2
4	2	1	1	1	2	1	2	1	1	2	2	1	1	2	1	1	2	1
4	2	1	1	1	2	1	2	1	1	2	2	1	1	2	1	1	2	1
4	2	1	2	1	1	1	2	1	1	2	2	1	1	2	1	1	2	1
4	2	1	1	2	2	1	2	1	1	2	2	1	1	2	2	2	2	2
4	2	1	1	1	1	1	2	1	1	2	2	1	1	2	2	1	2	2
4	2	1	2	2	2	1	2	1	1	2	2	1	1	2	2	2	2	2
4	2	1	2	1	1	1	2	1	1	2	2	1	1	2	2	1	2	2
4	2	1	2	1	1	1	2	1	1	2	2	1	1	2	2	1	2	2
4	2	2	2	1	1	1	2	1	1	2	2	2	1	2	1	1	1	1
4	2	2	1	1	1	1	2	1	1	2	2	2	1	2	2	1	1	1
4	2	2	1	1	1	1	2	1	1	2	2	2	1	2	2	1	2	1
4	2	2	2	1	1	1	2	1	1	2	2	2	1	2	2	1	1	1
4	2	2	2	1	1	1	2	1	1	2	2	2	1	2	2	1	2	1
4	2	2	1	2	2	2	2	1	1	2	2	2	2	2	2	2	2	2
4	2	2	1	1	1	1	2	1	1	2	2	2	2	2	2	1	2	2
4	2	2	2	1	2	1	2	1	1	2	2	2	2	2	2	2	2	2
4	2	2	2	1	2	1	2	1	1	2	2	2	2	2	2	1	2	2
4	2	2	2	1	2	1	2	1	1	2	2	2	2	2	2	1	2	2
4	2	2	2	1	2	1	2	1	1	2	2	2	2	2	2	1	2	2
4	2	1	1	1	2	1	2	1	1	2	2	1	1	2	2	1	2	1
4	2	1	1	2	1	1	2	1	1	2	2	1	1	2	2	1	2	2
4	2	1	2	1	2	1	2	1	1	2	2	1	1	2	2	2	2	1
4	2	1	2	1	2	1	2	1	1	2	2	1	1	2	2	1	2	1
4	2	1	2	1	2	1	2	1	1	2	2	1	1	2	2	1	2	1
4	2	2	1	2	2	2	2	1	1	2	2	1	1	2	2	2	2	2
4	2	2	1	2	2	2	2	1	1	2	2	1	1	2	2	2	2	2
4	2	2	1	2	2	2	2	1	1	2	2	1	1	2	2	2	2	2
4	2	2	1	1	1	1	2	1	1	2	2	1	1	2	2	1	2	2
4	2	2	2	1	2	1	2	1	1	2	2	1	1	2	2	2	2	2
4	2	2	2	1	1	1	2	1	1	2	2	1	1	2	2	1	1	2
4	2	2	2	1	1	1	2	1	1	2	2	1	1	2	2	1	2	2
4	2	2	1	1	2	1	2	1	1	2	2	2	1	2	2	1	2	2
4	2	2	1	2	1	1	2	1	1	2	2	2	1	2	2	1	2	2
4	2	2	2	1	2	1	2	1	1	2	2	2	1	2	2	1	2	2
4	2	2	2	1	1	1	2	1	1	2	2	2	1	2	2	1	2	2
4	2	2	2	2	2	2	2	1	1	2	2	2	1	2	2	1	2	2
4	1	2	1	2	2	1	2	1	1	2	2	2	1	2	2	1	2	2
4	1	2	1	2	2	1	1	1	1	2	2	2	1	2	2	1	1	1
4	1	2	2	2	2	1	2	1	1	2	2	2	1	2	2	1	2	2
4	1	2	2	1	1	1	2	1	1	2	2	2	1	2	2	1	1	1
4	1	1	1	1	2	1	2	1	1	2	1	1	1	2	1	1	2	2
4	1	1	1	1	2	1	2	1	1	2	1	1	1	2	1	1	2	2
4	1	1	1	1	2	1	2	1	1	2	1	1	1	2	1	1	2	1
4	2	1	1	1	1	1	2	1	2	2	2	2	1	1	1	1	1	2
4	2	1	2	1	1	1	2	1	2	2	2	2	1	1	1	1	1	2
4	1	1	1	2	2	1	2	1	1	2	1	1	1	2	2	1	2	2
4	1	1	1	2	2	1	2	1	1	2	1	1	1	2	2	1	2	2
4	1	1	2	1	1	1	2	1	1	2	1	1	1	2	2	1	2	2
4	1	1	2	1	1	1	2	1	1	2	1	1	1	2	2	1	2	2
4	2	2	1	1	2	1	2	1	1	2	2	2	1	2	2	1	2	2
4	2	2	1	2	1	1	2	1	1	2	2	2	1	2	2	1	2	2
[truncated: 2,986 more rows]
