# Supplementary material for: Occurrence of scorpion sting and associated factors in a highly marginalized municipality in Guerrero, Mexico: A cross-sectional study
Source: PLoS Negl Trop Dis. 2023 May 1;17(5):e0011271. doi: 10.1371/journal.pntd.0011271 (PMC10150966; doi:10.1371/journal.pntd.0011271)
Supplement: S2 Data — (XLSX) [file pntd.0011271.s004.xlsx]

## Sheet: Hoja1
Code sheet about scorpion sting in Chilapa, mexico 2018
Variables	Variables name	Code
Cluster	Site	1-7 clusters
Site	Site1	1= 1-4 rural
		2= 5-7 urban
Language spoken at home other than Spanish	Language	1= 2-6 (Náhuatl, Me'paah, Tu'un Savi)
		2= 1 (Spanish only)
Actions to be taken at home to avoid scorpion stings	Actions	1= Inappropriate actions
		2= Appropriate actions
Presence of ducks in the yard of the house	Ducks	1= yes
		2= No
Presence of hens in the backyard of the house	Chickens	1= yes
		2= No
Storing things of little use in the house	Things	1= 1,2 Inside/outside
		2= 3 No little-used things
Storing building materials in the house	Material	1= 1,2 Inside/outside
		2= 3 No construction material
Storing firewood for cooking in the house	K_firewood	1= 1,2 Inside/outside
		2= 3 No firewood
Keeping corn husks in the house	Cornleaf	1= 1,2 Inside/outside
		2= 3 It does not have
Persons living in the household	People	1= 1-3
		2= 4-15
Age	Age	≥ 11
		≤ 10
Sex	Sex	1= Male
		2= Female
Sleeping place	Sleep	1= Floor
		2= Bed
Use of sky or pavilion above where you sleep	Sky	1= No
		2= yes
Help in cooking	HelpCook	1= yes
		2= No
Helps to carry firewood for cooking	C_firewood	1= yes
		2= No
Help in cleaning the house	CleanHouse	1= yes
		2= No
Scorpion sting in the last year	Sting	1= yes
		2= No
